# Supplementary material for: Tetra­aqua­bis­(2-{[5-(pyridin-4-yl)-1,3,4-oxadiazol-2-yl]sulfan­yl}acetato)­iron(II)
Source: Acta Crystallogr Sect E Struct Rep Online. 2011 Sep 30;67(Pt 10):m1457. doi: 10.1107/S1600536811038918 (PMC3201331; doi:10.1107/S1600536811038918)
Supplement: Supplementary file 1 [file e-67-m1457-sup1.cif]

##############################################################################
#                                                                            #
# This CIF contains the data in a paper accepted for publication in          #
# Acta Crystallographica Section E. It conforms to the requirements of       #
# Notes for Authors for Acta Crystallographica Section E, and has been       #
# peer reviewed under the auspices of the IUCr Commission on Journals.       #
#                                                                            #
# Full details of the Crystallographic Information File format               #
# are given in the paper "The Crystallographic Information File (CIF):       #
# a New Standard Archive File for Crystallography" by S. R. Hall, F. H.      #
# Allen and I. D. Brown [Acta Cryst. (1991), A47, 655-685].                  #
#                                                                            #
# The current version of the core CIF dictionary is obtainable from          #
# ftp://ftp.iucr.org/pub/cif_core.dic.                                       #
#                                                                            #
# Software is freely available for graphical display of the structure(s)     #
# in this CIF. For information consult the CIF software page                 #
# http://www.iucr.org/resources/cif/software.                                #
#                                                                            #
# This file may be used for bona fide research purposes within the           #
# scientific community so long as proper attribution is given to the journal # 
# article from which it was obtained.                                        #
#                                                                            #
##############################################################################
data_I
_audit_creation_method     SHELXL-97
_journal_date_recd_electronic     2011-07-18
_journal_date_accepted     2011-09-22
_journal_name_full     'Acta Crystallographica, Section E'
_journal_year     2011
_journal_volume     67
_journal_issue     10
_journal_page_first     m1457
_journal_page_last     m1457
_journal_paper_category     QM
_journal_coeditor_code     SI2366
_publ_contact_author     'Wang, Hai-Rong'
_publ_contact_author_email     'wanghairong@ncwu.edu.cn'
_publ_contact_author_fax     '+86-371-65790239'
_publ_contact_author_phone     '+86-371-69127436'
_publ_section_title
;\
Tetraaquabis(2-{[5-(pyridin-4-yl)-1,3,4-oxadiazol-2-yl]sulfanyl}acetato)\
iron(II)
;
loop_
    _publ_author_name
    _publ_author_address
    'Wang, Hai-Rong'
;  Department of Environmental and Municipal Engineering,
North China University of Water Conservancy and Electric Power,
   Zhengzhou, 450011
   People's Republic of China
;
    'Li, Guo-Ting'
;  Department of Environmental and Municipal Engineering,
North China University of Water Conservancy and Electric Power,
   Zhengzhou, 450011
   People's Republic of China
;
_chemical_name_systematic
;
 Tetraaquabis(2-{[5-(pyridin-4-yl)-1,3,4-oxadiazol-2-yl]sulfanyl}acetato)
iron(II)
;
_chemical_name_common     'C18 H20 Fe N6 O10 S2'
_chemical_formula_moiety     'C18 H20 Fe N6 O10 S2'
_chemical_formula_sum     'C18 H20 Fe N6 O10 S2'
_chemical_formula_iupac     '[Fe (C9 H6 N3 O3 S)2 (H2 O)4]'
_chemical_formula_weight     600.37
_chemical_melting_point     ?
_symmetry_cell_setting     monoclinic
_symmetry_space_group_name_H-M     'P 21/c'
_symmetry_space_group_name_Hall     '-P 2ybc'
loop_
    _symmetry_equiv_pos_as_xyz
    'x, y, z'
    '-x, y+1/2, -z+1/2'
    '-x, -y, -z'
    'x, -y-1/2, z-1/2'
_cell_length_a     14.365(3)
_cell_length_b     10.709(2)
_cell_length_c     7.5709(15)
_cell_angle_alpha     90.00
_cell_angle_beta     91.45(3)
_cell_angle_gamma     90.00
_cell_volume     1164.2(4)
_cell_formula_units_Z     2
_cell_measurement_reflns_used     3319
_cell_measurement_theta_min     2.3724
_cell_measurement_theta_max     30.9278
_cell_measurement_temperature     293(2)
_exptl_crystal_description     Prism
_exptl_crystal_colour     yellow
_exptl_crystal_size_max     0.2000
_exptl_crystal_size_mid     0.2000
_exptl_crystal_size_min     0.2000
_exptl_crystal_density_diffrn     1.713
_exptl_crystal_density_meas     ?
_exptl_crystal_density_method     'not measured'
_exptl_crystal_F_000     616
_exptl_absorpt_coefficient_mu     0.896
_exptl_absorpt_correction_type     multi-scan
_exptl_absorpt_process_details     '(SADABS; Sheldrick, 1996)'
_exptl_absorpt_correction_T_min     0.9490
_exptl_absorpt_correction_T_max     1.0000
_exptl_special_details     ?
_diffrn_ambient_temperature     293(2)
_diffrn_radiation_type     MoK\a
_diffrn_radiation_wavelength     0.71073
_diffrn_radiation_source     'fine-focus sealed tube'
_diffrn_radiation_monochromator     graphite
_diffrn_measurement_device_type     'Siemens SMART CCD'
_diffrn_measurement_method     '\w scan'
_diffrn_detector_area_resol_mean     ?
_diffrn_reflns_number     12366
_diffrn_reflns_av_R_equivalents     0.0342
_diffrn_reflns_av_sigmaI/netI     0.0251
_diffrn_reflns_theta_min     2.37
_diffrn_reflns_theta_max     25.99
_diffrn_reflns_theta_full     25.99
_diffrn_measured_fraction_theta_max     0.999
_diffrn_measured_fraction_theta_full     0.999
_diffrn_reflns_limit_h_min     -17
_diffrn_reflns_limit_h_max     17
_diffrn_reflns_limit_k_min     -13
_diffrn_reflns_limit_k_max     13
_diffrn_reflns_limit_l_min     -9
_diffrn_reflns_limit_l_max     9
_diffrn_standards_number     ?
_diffrn_standards_interval_count     ?
_diffrn_standards_interval_time     ?
_diffrn_standards_decay_%     ?
_refine_special_details
;
Refinement of <i>F</i>^2^ against ALL reflections. The weighted <i>R</i>-factor
<i>wR</i> and goodness of fit <i>S</i> are based on <i>F</i>^2^, conventional
<i>R</i>-factors <i>R</i> are based on <i>F</i>, with <i>F</i> set to zero for
negative <i>F</i>^2^. The threshold expression of <i>F</i>^2^ >
\s(<i>F</i>^2^) is used only for calculating <i>R</i>-factors(gt) <i>etc</i>.
and is not relevant to the choice of reflections for refinement.
<i>R</i>-factors based on <i>F</i>^2^ are statistically about twice as large
as those based on <i>F</i>, and <i>R</i>- factors based on ALL data will be
even larger.
;
_reflns_number_total     2285
_reflns_number_gt     2179
_reflns_threshold_expression     >2sigma(I)
_refine_ls_structure_factor_coef     Fsqd
_refine_ls_matrix_type     full
_refine_ls_R_factor_all     0.0390
_refine_ls_R_factor_gt     0.0364
_refine_ls_wR_factor_gt     0.0768
_refine_ls_wR_factor_ref     0.0783
_refine_ls_goodness_of_fit_ref     1.131
_refine_ls_restrained_S_all     1.131
_refine_ls_number_reflns     2285
_refine_ls_number_parameters     185
_refine_ls_number_restraints     0
_refine_ls_hydrogen_treatment     mixed
_refine_ls_weighting_scheme     calc
_refine_ls_weighting_details
         'calc w=1/[\s^2^(Fo^2^)+(0.0327P)^2^+0.5694P] where P=(Fo^2^+2Fc^2^)/3'
_atom_sites_solution_hydrogens     geom
_atom_sites_solution_primary     direct
_atom_sites_solution_secondary     difmap
_refine_ls_shift/su_max     0.000
_refine_ls_shift/su_mean     0.000
_refine_diff_density_max     0.332
_refine_diff_density_min     -0.250
_refine_ls_extinction_method     none
_refine_ls_extinction_coef     ?
loop_
    _atom_type_symbol
    _atom_type_description
    _atom_type_scat_dispersion_real
    _atom_type_scat_dispersion_imag
    _atom_type_scat_source
    'C' 'C' 0.0033 0.0016
                         'International Tables Vol C Tables 4.2.6.8 and 6.1.1.4'
    'H' 'H' 0.0000 0.0000
                         'International Tables Vol C Tables 4.2.6.8 and 6.1.1.4'
    'N' 'N' 0.0061 0.0033
                         'International Tables Vol C Tables 4.2.6.8 and 6.1.1.4'
    'O' 'O' 0.0106 0.0060
                         'International Tables Vol C Tables 4.2.6.8 and 6.1.1.4'
    'S' 'S' 0.1246 0.1234
                         'International Tables Vol C Tables 4.2.6.8 and 6.1.1.4'
    'Fe' 'Fe' 0.3463 0.8444
                         'International Tables Vol C Tables 4.2.6.8 and 6.1.1.4'
_computing_data_collection     'SMART (Siemens, 1996)'
_computing_cell_refinement     'SAINT (Siemens, 1994)'
_computing_data_reduction     'SAINT (Siemens, 1994)'
_computing_structure_solution     'SHELXS97 (Sheldrick, 2008)'
_computing_structure_refinement     'SHELXL97 (Sheldrick, 2008)'
_computing_molecular_graphics     'SHELXTL  (Sheldrick, 2008)'
_computing_publication_material     'SHELXL97 (Sheldrick, 2008)'
loop_
    _atom_site_type_symbol
    _atom_site_label
    _atom_site_fract_x
    _atom_site_fract_y
    _atom_site_fract_z
    _atom_site_U_iso_or_equiv
    _atom_site_adp_type
    _atom_site_calc_flag
    _atom_site_refinement_flags
    _atom_site_occupancy
    _atom_site_symmetry_multiplicity
    _atom_site_disorder_assembly
    _atom_site_disorder_group
    Fe Fe1 0.0000 0.5000 0.0000 0.02246(14) Uani d S 1 2 . .
    S S1 0.65085(4) 0.54011(6) 0.38712(8) 0.03380(17) Uani d . 1 1 . .
    O O1 0.03673(11) 0.31754(16) 0.0529(3) 0.0319(4) Uani d . 1 1 . .
    O O2 -0.01063(14) 0.52700(19) 0.2780(2) 0.0397(5) Uani d . 1 1 . .
    O O3 0.48086(10) 0.57082(15) 0.2519(2) 0.0302(4) Uani d . 1 1 . .
    O O4 0.84192(11) 0.52207(17) 0.5162(2) 0.0407(4) Uani d . 1 1 . .
    O O5 0.84840(11) 0.70106(16) 0.6691(2) 0.0397(4) Uani d . 1 1 . .
    N N1 0.14562(12) 0.57012(18) 0.0402(2) 0.0272(4) Uani d . 1 1 . .
    N N2 0.44244(13) 0.76466(19) 0.3170(3) 0.0381(5) Uani d . 1 1 . .
    N N3 0.53408(13) 0.74249(19) 0.3821(3) 0.0378(5) Uani d . 1 1 . .
    C C1 0.21910(15) 0.4960(2) 0.0133(3) 0.0281(5) Uani d . 1 1 . .
    H H1 0.2093 0.4211 -0.0516 0.034 Uiso calc R 1 1 . .
    C C2 0.30836(15) 0.5226(2) 0.0746(3) 0.0298(5) Uani d . 1 1 . .
    H H2 0.3582 0.4665 0.0544 0.036 Uiso calc R 1 1 . .
    C C3 0.16251(15) 0.6786(2) 0.1237(3) 0.0329(5) Uani d . 1 1 . .
    H H3 0.1119 0.7341 0.1398 0.039 Uiso calc R 1 1 . .
    C C4 0.24920(15) 0.7138(2) 0.1873(3) 0.0331(5) Uani d . 1 1 . .
    H H4 0.2580 0.7920 0.2446 0.040 Uiso calc R 1 1 . .
    C C5 0.32349(14) 0.6327(2) 0.1658(3) 0.0259(5) Uani d . 1 1 . .
    C C6 0.41495(14) 0.6630(2) 0.2443(3) 0.0277(5) Uani d . 1 1 . .
    C C7 0.55192(14) 0.6288(2) 0.3411(3) 0.0288(5) Uani d . 1 1 . .
    C C8 0.70959(16) 0.6582(2) 0.5169(3) 0.0367(6) Uani d . 1 1 . .
    H H8A 0.7116 0.7366 0.4478 0.044 Uiso calc R 1 1 . .
    H H8B 0.6736 0.6747 0.6243 0.044 Uiso calc R 1 1 . .
    C C9 0.80811(15) 0.6208(2) 0.5712(3) 0.0312(5) Uani d . 1 1 . .
    H H2A 0.037(2) 0.516(3) 0.338(4) 0.053(9) Uiso d . 1 1 . .
    H H2B -0.056(3) 0.522(3) 0.346(5) 0.068(11) Uiso d . 1 1 . .
    H H1A 0.067(2) 0.281(3) -0.024(4) 0.051(9) Uiso d . 1 1 . .
    H H1B 0.070(2) 0.312(3) 0.145(5) 0.066(11) Uiso d . 1 1 . .
loop_
    _atom_site_aniso_label
    _atom_site_aniso_U_11
    _atom_site_aniso_U_22
    _atom_site_aniso_U_33
    _atom_site_aniso_U_12
    _atom_site_aniso_U_13
    _atom_site_aniso_U_23
    Fe1 0.0168(2) 0.0266(2) 0.0237(2) 0.00109(17) -0.00395(17) 0.00006(17)
    S1 0.0217(3) 0.0386(3) 0.0406(4) 0.0032(2) -0.0081(2) -0.0074(3)
    O1 0.0271(9) 0.0336(9) 0.0345(10) 0.0056(7) -0.0080(8) 0.0003(8)
    O2 0.0267(9) 0.0674(13) 0.0250(9) 0.0050(9) -0.0024(8) -0.0034(8)
    O3 0.0180(8) 0.0341(9) 0.0380(9) -0.0009(6) -0.0067(7) -0.0049(7)
    O4 0.0249(9) 0.0502(11) 0.0468(11) 0.0041(8) -0.0009(8) 0.0008(9)
    O5 0.0322(9) 0.0462(10) 0.0399(10) -0.0095(8) -0.0174(8) 0.0072(8)
    N1 0.0174(9) 0.0328(11) 0.0311(10) -0.0016(8) -0.0037(8) 0.0004(8)
    N2 0.0216(10) 0.0379(12) 0.0539(13) 0.0011(8) -0.0125(9) -0.0074(10)
    N3 0.0223(10) 0.0368(12) 0.0536(13) 0.0004(8) -0.0136(9) -0.0090(10)
    C1 0.0229(11) 0.0314(12) 0.0298(11) -0.0027(9) -0.0001(9) -0.0026(9)
    C2 0.0191(11) 0.0351(13) 0.0352(12) 0.0029(9) -0.0010(9) -0.0024(10)
    C3 0.0209(11) 0.0311(12) 0.0464(14) 0.0024(9) -0.0052(10) -0.0042(11)
    C4 0.0267(12) 0.0297(12) 0.0425(14) -0.0005(10) -0.0043(10) -0.0050(10)
    C5 0.0176(10) 0.0337(12) 0.0262(11) -0.0044(9) -0.0036(9) 0.0042(9)
    C6 0.0177(10) 0.0338(13) 0.0315(12) 0.0011(9) -0.0012(9) 0.0009(10)
    C7 0.0184(10) 0.0376(13) 0.0302(12) -0.0044(9) -0.0041(9) -0.0014(10)
    C8 0.0270(12) 0.0391(14) 0.0433(14) -0.0001(10) -0.0134(11) -0.0039(11)
    C9 0.0230(11) 0.0401(14) 0.0303(12) -0.0037(10) -0.0028(9) 0.0108(11)
_geom_special_details
;
All e.s.d.'s (except the e.s.d. in the dihedral angle between two l.s. planes)
are estimated using the full covariance matrix. The cell e.s.d.'s are taken
into account individually in the estimation of e.s.d.'s in distances, angles
and torsion angles; correlations between e.s.d.'s in cell parameters are only
used when they are defined by crystal symmetry. An approximate (isotropic)
treatment of cell e.s.d.'s is used for estimating e.s.d.'s involving l.s.
planes.
;
loop_
    _geom_bond_atom_site_label_1
    _geom_bond_atom_site_label_2
    _geom_bond_site_symmetry_2
    _geom_bond_distance
    _geom_bond_publ_flag
    Fe1 O1 3_565 2.0605(17) ?
    Fe1 O1 . 2.0605(17) yes
    Fe1 O2 . 2.1340(18) yes
    Fe1 O2 3_565 2.1340(18) ?
    Fe1 N1 3_565 2.2359(18) ?
    Fe1 N1 . 2.2359(18) yes
    S1 C7 . 1.737(2) ?
    S1 C8 . 1.799(2) ?
    O1 H1A . 0.83(3) ?
    O1 H1B . 0.83(3) ?
    O2 H2A . 0.82(3) ?
    O2 H2B . 0.84(4) ?
    O3 C7 . 1.360(2) ?
    O3 C6 . 1.368(3) ?
    O4 C9 . 1.240(3) ?
    O5 C9 . 1.265(3) ?
    N1 C1 . 1.340(3) ?
    N1 C3 . 1.341(3) ?
    N2 C6 . 1.278(3) ?
    N2 N3 . 1.414(3) ?
    N3 C7 . 1.284(3) ?
    C1 C2 . 1.382(3) ?
    C1 H1 . 0.9500 ?
    C2 C5 . 1.381(3) ?
    C2 H2 . 0.9500 ?
    C3 C4 . 1.377(3) ?
    C3 H3 . 0.9500 ?
    C4 C5 . 1.389(3) ?
    C4 H4 . 0.9500 ?
    C5 C6 . 1.464(3) ?
    C8 C9 . 1.517(3) ?
    C8 H8A . 0.9900 ?
    C8 H8B . 0.9900 ?
loop_
    _geom_angle_atom_site_label_1
    _geom_angle_atom_site_label_2
    _geom_angle_atom_site_label_3
    _geom_angle_site_symmetry_1
    _geom_angle_site_symmetry_3
    _geom_angle
    _geom_angle_publ_flag
    O1 Fe1 O1 3_565 . 180.0 ?
    O1 Fe1 O2 3_565 . 92.22(8) ?
    O1 Fe1 O2 . . 87.78(8) ?
    O1 Fe1 O2 3_565 3_565 87.78(8) ?
    O1 Fe1 O2 . 3_565 92.22(8) ?
    O2 Fe1 O2 . 3_565 180.00(11) ?
    O1 Fe1 N1 3_565 3_565 93.33(7) ?
    O1 Fe1 N1 . 3_565 86.67(7) ?
    O2 Fe1 N1 . 3_565 95.14(8) ?
    O2 Fe1 N1 3_565 3_565 84.86(8) ?
    O1 Fe1 N1 3_565 . 86.67(7) ?
    O1 Fe1 N1 . . 93.33(7) ?
    O2 Fe1 N1 . . 84.86(8) ?
    O2 Fe1 N1 3_565 . 95.14(8) ?
    N1 Fe1 N1 3_565 . 180.0 ?
    C7 S1 C8 . . 95.46(11) ?
    Fe1 O1 H1A . . 116(2) ?
    Fe1 O1 H1B . . 112(2) ?
    H1A O1 H1B . . 105(3) ?
    Fe1 O2 H2A . . 116(2) ?
    Fe1 O2 H2B . . 132(2) ?
    H2A O2 H2B . . 108(3) ?
    C7 O3 C6 . . 101.62(17) ?
    C1 N1 C3 . . 116.77(19) ?
    C1 N1 Fe1 . . 121.21(15) ?
    C3 N1 Fe1 . . 120.82(15) ?
    C6 N2 N3 . . 106.39(19) ?
    C7 N3 N2 . . 105.35(18) ?
    N1 C1 C2 . . 123.7(2) ?
    N1 C1 H1 . . 118.2 ?
    C2 C1 H1 . . 118.2 ?
    C5 C2 C1 . . 118.5(2) ?
    C5 C2 H2 . . 120.8 ?
    C1 C2 H2 . . 120.8 ?
    N1 C3 C4 . . 123.6(2) ?
    N1 C3 H3 . . 118.2 ?
    C4 C3 H3 . . 118.2 ?
    C3 C4 C5 . . 118.6(2) ?
    C3 C4 H4 . . 120.7 ?
    C5 C4 H4 . . 120.7 ?
    C2 C5 C4 . . 118.74(19) ?
    C2 C5 C6 . . 121.4(2) ?
    C4 C5 C6 . . 119.9(2) ?
    N2 C6 O3 . . 112.99(18) ?
    N2 C6 C5 . . 128.9(2) ?
    O3 C6 C5 . . 118.03(19) ?
    N3 C7 O3 . . 113.64(19) ?
    N3 C7 S1 . . 129.59(17) ?
    O3 C7 S1 . . 116.75(17) ?
    C9 C8 S1 . . 112.55(17) ?
    C9 C8 H8A . . 109.1 ?
    S1 C8 H8A . . 109.1 ?
    C9 C8 H8B . . 109.1 ?
    S1 C8 H8B . . 109.1 ?
    H8A C8 H8B . . 107.8 ?
    O4 C9 O5 . . 126.8(2) ?
    O4 C9 C8 . . 120.3(2) ?
    O5 C9 C8 . . 112.9(2) ?
loop_
    _geom_torsion_atom_site_label_1
    _geom_torsion_atom_site_label_2
    _geom_torsion_atom_site_label_3
    _geom_torsion_atom_site_label_4
    _geom_torsion_site_symmetry_1
    _geom_torsion_site_symmetry_2
    _geom_torsion_site_symmetry_3
    _geom_torsion_site_symmetry_4
    _geom_torsion
    _geom_torsion_publ_flag
    O1 Fe1 N1 C1 3_565 . . . -152.98(18) ?
    O1 Fe1 N1 C1 . . . . 27.02(18) ?
    O2 Fe1 N1 C1 . . . . 114.48(18) ?
    O2 Fe1 N1 C1 3_565 . . . -65.52(18) ?
    N1 Fe1 N1 C1 3_565 . . . 1E1(4)
                                   ?
    O1 Fe1 N1 C3 3_565 . . . 39.94(18) ?
    O1 Fe1 N1 C3 . . . . -140.06(18) ?
    O2 Fe1 N1 C3 . . . . -52.59(18) ?
    O2 Fe1 N1 C3 3_565 . . . 127.41(18) ?
    N1 Fe1 N1 C3 3_565 . . .  -16E1(4)
                                      ?
    C6 N2 N3 C7 . . . . 0.0(3) ?
    C3 N1 C1 C2 . . . . 3.6(3) ?
    Fe1 N1 C1 C2 . . . . -164.01(18) ?
    N1 C1 C2 C5 . . . . -1.3(4) ?
    C1 N1 C3 C4 . . . . -2.6(3) ?
    Fe1 N1 C3 C4 . . . . 165.05(19) ?
    N1 C3 C4 C5 . . . . -0.6(4) ?
    C1 C2 C5 C4 . . . . -2.0(3) ?
    C1 C2 C5 C6 . . . . 176.0(2) ?
    C3 C4 C5 C2 . . . . 2.9(3) ?
    C3 C4 C5 C6 . . . . -175.1(2) ?
    N3 N2 C6 O3 . . . . -0.5(3) ?
    N3 N2 C6 C5 . . . . 175.9(2) ?
    C7 O3 C6 N2 . . . . 0.8(3) ?
    C7 O3 C6 C5 . . . . -176.01(19) ?
    C2 C5 C6 N2 . . . . 172.6(2) ?
    C4 C5 C6 N2 . . . . -9.4(4) ?
    C2 C5 C6 O3 . . . . -11.1(3) ?
    C4 C5 C6 O3 . . . . 166.9(2) ?
    N2 N3 C7 O3 . . . . 0.6(3) ?
    N2 N3 C7 S1 . . . . -177.87(18) ?
    C6 O3 C7 N3 . . . . -0.8(3) ?
    C6 O3 C7 S1 . . . . 177.81(15) ?
    C8 S1 C7 N3 . . . . 3.4(3) ?
    C8 S1 C7 O3 . . . . -174.96(18) ?
    C7 S1 C8 C9 . . . . -174.28(18) ?
    S1 C8 C9 O4 . . . . 4.8(3) ?
    S1 C8 C9 O5 . . . . -177.06(17) ?
loop_
    _geom_hbond_atom_site_label_D
    _geom_hbond_atom_site_label_H
    _geom_hbond_atom_site_label_A
    _geom_hbond_site_symmetry_A
    _geom_hbond_distance_DH
    _geom_hbond_distance_HA
    _geom_hbond_distance_DA
    _geom_hbond_angle_DHA
    O1 H1A O5 2_645 0.83(3) 1.87(3) 2.691(3) 170(3)
    O1 H1B O5 3_666 0.83(3) 1.82(4) 2.649(2) 174(3)
    O2 H2A O4 3_666 0.82(3) 2.07(3) 2.896(3) 177(3)
    O2 H2B O4 1_455 0.84(4) 1.98(4) 2.817(3) 175(3)
