# Supplementary material for: Tetra­aqua­bis­(2-{[5-(pyridin-4-yl)-1,3,4-oxadiazol-2-yl]sulfan­yl}acetato)­iron(II)
Source: Acta Crystallogr Sect E Struct Rep Online. 2011 Sep 30;67(Pt 10):m1457. doi: 10.1107/S1600536811038918 (PMC3201331; doi:10.1107/S1600536811038918)
Supplement: Supplementary file 2 [file e-67-m1457-Isup2.hkl]

# 
# h,k,l, Fc-squared, Fo-squared, sigma(Fo-squared) and status flag 
# 
data_I
_shelx_title ' w in P2(1)/c' 
_shelx_refln_list_code          4 
_shelx_F_calc_maximum      158.16 
_exptl_crystal_F_000       616.00 
_reflns_d_resolution_high  0.8110 
 
loop_ 
 _symmetry_equiv_pos_as_xyz 
 'x, y, z' 
 '-x, y+1/2, -z+1/2' 
 '-x, -y, -z' 
 'x, -y-1/2, z-1/2' 
 
_cell_length_a    14.3645 
_cell_length_b    10.7089 
_cell_length_c     7.5709 
_cell_angle_alpha  90.000 
_cell_angle_beta   91.454 
_cell_angle_gamma  90.000 
 
_shelx_F_squared_multiplier     1.000 
 
loop_ 
 _refln_index_h 
 _refln_index_k 
 _refln_index_l 
 _refln_F_squared_calc 
 _refln_F_squared_meas 
 _refln_F_squared_sigma 
 _refln_observed_status 
   2   0   0     1665.46     1628.81     11.16 o 
   3   0   0      328.15      258.56      3.65 o 
   4   0   0     2612.22     2438.43     14.18 o 
   5   0   0     2783.86     2705.56     15.43 o 
   6   0   0    23123.48    22513.88    239.96 o 
   7   0   0     5542.75     5946.00     54.34 o 
   8   0   0      219.75      187.34      6.31 o 
   9   0   0     2012.12     2084.88     29.60 o 
  10   0   0     1022.65     1000.99     18.22 o 
  11   0   0      618.03      615.51     16.34 o 
  12   0   0     1185.72     1199.35     25.64 o 
  13   0   0      743.99      729.80     29.59 o 
  14   0   0     1054.95     1041.61     27.33 o 
  15   0   0      129.48      158.81     30.02 o 
  16   0   0      107.02       94.94     19.67 o 
  17   0   0      310.79      351.90     44.80 o 
   1   1   0       91.34       92.99      1.56 o 
   2   1   0      941.36      976.95      4.45 o 
   3   1   0      210.92      217.50      3.91 o 
   4   1   0      888.42      809.83      6.36 o 
   5   1   0        1.36        5.40      1.63 o 
   6   1   0      356.72      325.91      4.00 o 
   7   1   0     1909.66     1953.69     11.26 o 
   8   1   0        7.79        6.21      1.99 o 
   9   1   0      355.22      362.00     11.37 o 
  10   1   0      172.23      171.09      5.66 o 
  11   1   0      405.90      401.90      9.86 o 
  12   1   0      110.45      119.58     10.93 o 
  13   1   0      255.34      268.17      8.91 o 
  14   1   0        0.14        5.59      2.05 o 
  15   1   0       40.36       37.48      9.16 o 
  16   1   0        3.50        6.13      3.17 o 
  17   1   0      116.44      138.29     17.26 o 
   0   2   0     6034.19     5860.43     58.32 o 
   1   2   0     4462.43     4382.47     14.57 o 
   2   2   0      114.59       98.89      2.13 o 
   3   2   0    10035.71     9806.59     48.31 o 
   4   2   0      158.68      135.25      3.08 o 
   5   2   0     2569.30     2475.47     10.81 o 
   6   2   0    13163.17    13568.34     54.37 o 
   7   2   0       77.71      104.88      5.02 o 
   8   2   0     3491.04     3485.49     19.88 o 
   9   2   0     2292.39     2240.45     17.32 o 
  10   2   0     1194.50     1196.26     16.39 o 
  11   2   0      588.71      565.90      9.42 o 
  12   2   0     1199.70     1200.56     22.77 o 
  13   2   0      201.81      192.76      8.59 o 
  14   2   0     2075.72     2084.96     29.90 o 
  15   2   0      350.68      369.73     21.53 o 
  16   2   0       14.51       11.19      3.94 o 
  17   2   0      560.21      600.13     19.17 o 
   1   3   0      827.71      788.88      5.10 o 
   2   3   0     1267.76     1290.24      6.76 o 
   3   3   0      205.58      195.98      4.60 o 
   4   3   0       29.13       27.02      2.41 o 
   5   3   0        5.87        2.86      1.65 o 
   6   3   0     1726.78     1811.70     11.08 o 
   7   3   0      297.27      314.41      6.62 o 
   8   3   0      253.29      253.81      4.83 o 
   9   3   0       80.16       91.55      5.51 o 
  10   3   0      111.77      111.73      7.82 o 
  11   3   0      867.72      850.25     13.56 o 
  12   3   0     2391.16     2390.75     37.65 o 
  13   3   0      192.99      169.00      9.70 o 
  14   3   0       14.25       10.31      3.48 o 
  15   3   0       17.51       14.19      4.67 o 
  16   3   0        3.77       16.49      3.66 o 
  17   3   0       24.60       30.73      6.28 o 
   0   4   0    11360.25    11100.69     62.21 o 
   1   4   0     2189.69     2163.87      9.77 o 
   2   4   0     1836.44     1784.74     10.62 o 
   3   4   0     1779.40     1600.28     10.23 o 
   4   4   0     1798.64     1848.86     10.13 o 
   5   4   0     1842.40     1839.94     15.17 o 
   6   4   0     2524.36     2452.64     18.05 o 
   7   4   0      698.77      672.81      7.76 o 
   8   4   0     2322.45     2378.18     20.27 o 
   9   4   0     1680.60     1709.19     22.54 o 
  10   4   0       10.69        9.37      2.35 o 
  11   4   0      989.16      971.91     16.98 o 
  12   4   0      555.18      566.13     13.28 o 
  13   4   0      833.62      826.21     13.44 o 
  14   4   0      689.88      693.65     18.29 o 
  15   4   0       53.21       56.19      7.32 o 
  16   4   0        6.92        6.33      3.93 o 
   1   5   0      224.77      203.77      4.56 o 
   2   5   0      871.22      986.43      8.20 o 
   3   5   0      134.50      150.10      4.15 o 
   4   5   0      170.36      156.30      8.09 o 
   5   5   0     2855.47     3005.48     19.21 o 
   6   5   0     1004.57     1084.93     10.92 o 
   7   5   0        8.00       11.32      2.03 o 
   8   5   0      386.96      358.05      9.02 o 
   9   5   0      169.25      167.19      6.57 o 
  10   5   0       10.57       12.45      4.17 o 
  11   5   0      649.55      698.28     23.61 o 
  12   5   0      124.45      120.82     11.29 o 
  13   5   0      214.16      188.84     13.54 o 
  14   5   0      109.58      113.20     10.90 o 
  15   5   0      427.38      557.06     37.54 o 
  16   5   0       27.46       19.41      6.32 o 
   0   6   0     3465.86     3462.68     31.88 o 
   1   6   0     4911.95     5027.39     26.95 o 
   2   6   0        5.38        3.88      2.14 o 
   3   6   0     4550.60     4717.15     29.43 o 
   4   6   0      389.98      372.30      8.93 o 
   5   6   0     2437.96     2536.59     19.06 o 
   6   6   0      916.90      859.30     12.87 o 
   7   6   0     1321.94     1297.38     17.59 o 
   8   6   0      112.15      104.53      9.21 o 
   9   6   0      132.73      121.24      7.87 o 
  10   6   0      742.05      722.54     15.03 o 
  11   6   0       20.43       23.74      5.28 o 
  12   6   0      391.92      380.23     20.27 o 
  13   6   0      205.05      229.03     15.62 o 
  14   6   0      323.62      332.18     23.04 o 
  15   6   0        3.15        9.25      3.85 o 
   1   7   0      515.81      455.93     13.24 o 
   2   7   0       93.28       84.60      5.95 o 
   3   7   0      168.59      184.34      5.85 o 
   4   7   0     1150.27     1122.15     15.24 o 
   5   7   0      483.01      466.28     10.06 o 
   6   7   0      418.62      402.44     17.33 o 
   7   7   0       80.41       81.02      6.41 o 
   8   7   0       25.67       17.53      4.25 o 
   9   7   0      809.26      851.16     19.75 o 
  10   7   0      150.76      136.56     11.55 o 
  11   7   0      242.00      257.26     12.97 o 
  12   7   0      282.63      243.02     14.01 o 
  13   7   0       75.47       68.16     13.38 o 
  14   7   0        8.14        9.93      4.56 o 
  15   7   0      236.52      183.19     23.28 o 
   0   8   0      191.27      192.33     14.91 o 
   1   8   0       36.40       38.07      5.27 o 
   2   8   0      278.88      271.94      8.27 o 
   3   8   0      297.52      295.48      6.09 o 
   4   8   0     1277.18     1296.48     19.18 o 
   5   8   0      620.49      618.52     17.65 o 
   6   8   0        9.90        9.09      3.10 o 
   7   8   0      335.67      310.37      9.39 o 
   8   8   0       25.90       19.32      4.09 o 
   9   8   0     1376.35     1457.75     21.18 o 
  10   8   0      832.89      777.72     27.03 o 
  11   8   0      582.79      554.15     16.64 o 
  12   8   0        3.30        9.38      3.13 o 
  13   8   0      425.42      423.90     15.82 o 
  14   8   0       11.36        7.52      3.96 o 
   1   9   0      276.40      260.52     11.42 o 
   2   9   0       21.57       20.86      4.71 o 
   3   9   0       10.12       11.06      2.82 o 
   4   9   0      203.87      196.73      7.17 o 
   5   9   0       81.43       80.36      8.77 o 
   6   9   0        0.11        4.43      2.47 o 
   7   9   0       25.60       12.11      3.77 o 
   8   9   0      237.51      239.79     13.44 o 
   9   9   0      469.47      458.25     18.83 o 
  10   9   0      278.04      240.36     10.77 o 
  11   9   0       36.71       33.36      6.01 o 
  12   9   0       47.10       32.41      6.06 o 
   0  10   0        6.35       12.86      5.21 o 
   1  10   0     1710.78     1734.64     33.14 o 
   2  10   0       57.18       63.30      7.90 o 
   3  10   0        0.94        5.87      2.25 o 
   4  10   0      580.96      636.82     16.92 o 
   5  10   0      602.65      571.66     13.65 o 
   6  10   0       36.90       42.33      6.23 o 
   7  10   0      286.33      300.57     11.36 o 
   8  10   0      255.50      217.84     12.65 o 
   9  10   0        6.68       10.41      3.45 o 
  10  10   0      269.36      269.29     21.70 o 
  11  10   0        6.82        7.43      3.59 o 
   1  11   0       82.68       79.35      9.21 o 
   2  11   0       60.62       47.01      9.20 o 
   3  11   0      235.64      221.73     21.27 o 
   4  11   0      331.03      320.21     17.85 o 
   5  11   0      137.87      120.02     19.02 o 
   6  11   0       13.39       15.23      4.82 o 
   7  11   0       32.41       15.43      6.60 o 
   8  11   0       13.89       14.96      5.17 o 
   9  11   0       63.54       47.80      9.55 o 
   0  12   0       33.00       17.59     10.00 o 
   1  12   0      171.89      168.54     18.92 o 
   2  12   0      418.01      387.42     14.61 o 
   3  12   0       11.54        9.32      3.59 o 
   4  12   0      382.23      417.63     30.99 o 
   5  12   0      104.84       82.35     13.37 o 
   6  12   0        0.55        8.95      5.35 o 
   7  12   0      334.33      308.87     27.68 o 
   1  13   0        2.17       13.49      5.63 o 
   2  13   0        6.44       18.77      5.58 o 
   3  13   0       10.27       11.72      4.77 o 
 -17   1   1       29.93       27.90      6.47 o 
 -16   1   1      290.92      319.32     13.89 o 
 -15   1   1       49.95       42.81      8.91 o 
 -14   1   1        7.94       17.53      4.44 o 
 -13   1   1     2577.99     2566.84     43.41 o 
 -12   1   1      759.71      697.61     19.10 o 
 -11   1   1        3.33        4.35      2.05 o 
 -10   1   1     1340.02     1335.71     18.52 o 
  -9   1   1      216.39      205.92      4.21 o 
  -8   1   1     1979.59     1903.39     14.72 o 
  -7   1   1     2400.98     2368.29     18.47 o 
  -6   1   1      623.56      659.13      6.73 o 
  -5   1   1     1309.14     1210.43      6.33 o 
  -4   1   1     2266.92     2261.04      9.72 o 
  -3   1   1      486.04      517.08      3.51 o 
  -2   1   1     5189.32     5192.65     16.72 o 
  -1   1   1     9849.68     9425.22     40.62 o 
   0   1   1      682.56      631.71      3.67 o 
   1   1   1     2470.78     2367.04      9.63 o 
   2   1   1       82.51       84.93      1.80 o 
   3   1   1     2070.68     2077.76      9.13 o 
   4   1   1    10089.33    10090.47     61.83 o 
   5   1   1      640.06      639.42      6.34 o 
   6   1   1     1381.17     1437.04      8.58 o 
   7   1   1     1333.75     1266.64     10.75 o 
   8   1   1       93.53       94.87      6.54 o 
   9   1   1     2042.22     2027.10     17.57 o 
  10   1   1     3188.63     3267.64     38.91 o 
  11   1   1      597.50      573.73     17.64 o 
  12   1   1     2124.05     2012.25     19.33 o 
  13   1   1      634.12      643.51     21.53 o 
  14   1   1      130.43      153.85      9.35 o 
  15   1   1      391.09      416.32     19.90 o 
  16   1   1      795.99      802.94     18.99 o 
  17   1   1       86.08       96.40     18.55 o 
 -17   2   1       37.97       39.66     11.52 o 
 -16   2   1       62.74       62.54      9.73 o 
 -15   2   1       16.69       19.32      6.24 o 
 -14   2   1        8.88       12.12      5.67 o 
 -13   2   1       16.83       15.29      2.87 o 
 -12   2   1      235.80      235.77      6.69 o 
 -11   2   1      208.21      210.31      7.10 o 
 -10   2   1        3.16        6.00      1.91 o 
  -9   2   1      217.83      226.87      4.99 o 
  -8   2   1        7.18        6.93      1.54 o 
  -7   2   1      628.87      634.50      7.50 o 
  -6   2   1     2548.45     2801.54     12.85 o 
  -5   2   1     1784.65     1781.90     10.83 o 
  -4   2   1      932.15      890.76      5.24 o 
  -3   2   1      426.07      423.37      3.96 o 
  -2   2   1      905.55      819.94      5.66 o 
  -1   2   1    25014.68    24528.06    439.68 o 
   0   2   1     7114.70     6993.45     23.28 o 
   1   2   1      941.93      955.09      5.20 o 
   2   2   1      347.93      333.19      3.73 o 
   3   2   1        4.58        6.94      1.83 o 
   4   2   1      257.80      216.41      3.25 o 
   5   2   1     3911.31     3950.94     15.72 o 
   6   2   1      343.88      394.59      5.93 o 
   7   2   1      387.09      404.63      6.81 o 
   8   2   1       16.54       16.56      3.36 o 
   9   2   1      300.01      302.51      7.25 o 
  10   2   1      148.15      153.72      8.08 o 
  11   2   1      285.98      303.03      9.22 o 
  12   2   1      301.54      286.64      9.60 o 
  13   2   1       44.07       31.89      5.42 o 
  14   2   1        8.78       14.35      4.46 o 
  15   2   1      159.47      148.83     12.68 o 
  16   2   1        0.05        5.32      3.51 o 
  17   2   1       29.92       25.12      6.86 o 
 -17   3   1       68.04       66.74     19.07 o 
 -16   3   1      716.32      766.95     18.03 o 
 -15   3   1       15.93       17.47      5.54 o 
 -14   3   1      777.82      783.36     36.44 o 
 -13   3   1      385.04      411.52     11.99 o 
 -12   3   1       90.73       96.15      6.05 o 
 -11   3   1     1103.63     1067.84     24.05 o 
 -10   3   1     2201.81     2234.88     22.24 o 
  -9   3   1      461.14      463.78      7.97 o 
  -8   3   1        2.43        2.35      1.70 o 
  -7   3   1     1136.51     1137.51      8.36 o 
  -6   3   1      504.40      611.36      7.08 o 
  -5   3   1     2510.68     2431.33     15.65 o 
  -4   3   1     2573.10     2640.85     16.66 o 
  -3   3   1        1.61        3.03      1.35 o 
  -2   3   1       13.71       25.16      2.55 o 
  -1   3   1     2374.36     2391.72      9.66 o 
   0   3   1      412.57      391.84      5.42 o 
   1   3   1     5027.34     5123.39     18.11 o 
   2   3   1       14.46       15.36      1.97 o 
   3   3   1      575.59      595.33      4.84 o 
   4   3   1     6496.06     6738.38     22.71 o 
   5   3   1      219.74      316.75      6.61 o 
   6   3   1     1025.56      977.43      9.45 o 
   7   3   1     2727.83     2692.11     21.53 o 
   8   3   1     1182.75     1183.44     16.05 o 
   9   3   1     2200.37     2168.16     29.81 o 
  10   3   1     5502.26     5601.16     32.09 o 
  11   3   1        1.20        9.22      2.56 o 
  12   3   1       41.29       31.32      5.16 o 
  13   3   1     2344.59     2339.94     30.25 o 
  14   3   1      217.08      202.27     14.91 o 
  15   3   1     1287.20     1296.30     22.53 o 
  16   3   1      456.59      430.59     18.05 o 
  17   3   1       87.13       86.03     12.37 o 
 -16   4   1       35.11       41.49     12.77 o 
 -15   4   1       48.76       37.31      8.37 o 
 -14   4   1      410.49      408.44     14.31 o 
 -13   4   1        1.99        8.90      3.00 o 
 -12   4   1      125.50      110.78     11.64 o 
 -11   4   1      197.85      199.93      8.03 o 
 -10   4   1      549.23      526.94      8.50 o 
  -9   4   1      218.00      194.11      5.07 o 
  -8   4   1      222.42      188.99      7.87 o 
  -7   4   1      949.13      939.39      8.66 o 
  -6   4   1      527.21      581.79      7.56 o 
  -5   4   1       63.75       69.00      4.35 o 
  -4   4   1      591.89      578.14     10.58 o 
  -3   4   1      291.72      332.42      6.40 o 
  -2   4   1      852.03      898.81      7.81 o 
  -1   4   1      303.62      315.38      3.37 o 
   0   4   1     3540.41     3555.51     14.02 o 
   1   4   1      295.81      287.63      4.10 o 
   2   4   1      938.62     1004.28      6.99 o 
   3   4   1     1683.12     1696.76      9.70 o 
   4   4   1      913.19      885.91     11.15 o 
   5   4   1     1236.91     1299.72     16.67 o 
   6   4   1     5426.99     5461.84     36.09 o 
   7   4   1       64.51       63.42      7.54 o 
   8   4   1      124.52      127.92      7.67 o 
   9   4   1      934.43      861.93     17.15 o 
  10   4   1        0.38        4.40      2.24 o 
  11   4   1       21.81       28.01      4.55 o 
  12   4   1       29.58       36.03      4.67 o 
  13   4   1       46.57       31.59      6.87 o 
  14   4   1       35.85       22.94      4.40 o 
  15   4   1      145.12      114.99     17.95 o 
  16   4   1       77.53       76.56     10.66 o 
 -16   5   1      259.62      286.32     22.06 o 
 -15   5   1        5.36       10.18      6.08 o 
 -14   5   1      160.95      150.42     21.22 o 
 -13   5   1       89.08       75.60     11.69 o 
 -12   5   1        2.98        5.35      2.67 o 
 -11   5   1        4.13        6.08      2.61 o 
 -10   5   1     1294.57     1295.63     19.01 o 
  -9   5   1      722.18      690.17     12.14 o 
  -8   5   1      978.46      972.58     14.02 o 
  -7   5   1        7.16        5.30      1.68 o 
  -6   5   1        7.92        4.91      1.67 o 
  -5   5   1     1553.32     1571.63     16.75 o 
  -4   5   1     3128.27     3180.65     33.04 o 
  -3   5   1     1278.01     1381.34     15.32 o 
  -2   5   1     3531.50     3519.86     17.02 o 
  -1   5   1     3122.16     3097.88     15.89 o 
   0   5   1     1678.46     1755.11     13.71 o 
   1   5   1      471.18      389.79      7.54 o 
   2   5   1      182.51      156.31      4.24 o 
   3   5   1     2091.25     2138.83     15.77 o 
   4   5   1     5504.51     5715.09     31.31 o 
   5   5   1     2255.48     2322.29     14.98 o 
   6   5   1       90.07       72.05      6.61 o 
   7   5   1      490.76      470.73      8.83 o 
   8   5   1      230.79      240.13      7.83 o 
   9   5   1      957.91     1000.41     15.24 o 
  10   5   1      966.33      984.10     16.67 o 
  11   5   1      801.88      760.39     15.24 o 
  12   5   1      188.05      194.88     14.63 o 
  13   5   1      158.58      179.43     14.77 o 
  14   5   1       37.65       31.43      5.46 o 
  15   5   1      134.23      107.00     17.25 o 
  16   5   1      427.95      440.71     26.64 o 
 -15   6   1      152.03      124.28     19.65 o 
 -14   6   1        8.98       16.22      3.70 o 
 -13   6   1       97.65       92.45     18.64 o 
 -12   6   1       92.54       60.72      9.94 o 
 -11   6   1     1062.81     1024.94     20.01 o 
 -10   6   1       18.71       18.52      4.64 o 
  -9   6   1      329.96      306.69      5.91 o 
  -8   6   1      573.96      541.14      8.40 o 
  -7   6   1      622.12      597.41     11.02 o 
  -6   6   1      581.22      558.28     13.67 o 
  -5   6   1     1726.95     1715.93     18.57 o 
  -4   6   1       91.69      100.89     11.62 o 
  -3   6   1      254.74      239.16      8.69 o 
  -2   6   1        1.93        5.99      2.12 o 
  -1   6   1      802.83      780.24     10.17 o 
   0   6   1      394.43      395.96      8.39 o 
   1   6   1      815.09      880.11      9.14 o 
   2   6   1      139.85      127.78      6.95 o 
   3   6   1      879.59      820.34      9.56 o 
   4   6   1      152.01      176.97      5.61 o 
   5   6   1     1289.54     1283.13     12.65 o 
   6   6   1       53.14       49.48      5.17 o 
   7   6   1      409.53      415.63     11.73 o 
   8   6   1      316.83      313.71     11.64 o 
   9   6   1      689.29      677.49     13.10 o 
  10   6   1        3.90        9.25      2.36 o 
  11   6   1      154.22      151.91     15.97 o 
  12   6   1       58.06       72.67      9.89 o 
  13   6   1      123.89      145.23     11.96 o 
  14   6   1       62.68       53.21      9.29 o 
  15   6   1      388.33      386.93     14.42 o 
 -14   7   1       46.32       45.71     11.20 o 
 -13   7   1       85.25       63.88     17.03 o 
 -12   7   1      431.54      496.82     17.97 o 
 -11   7   1       38.19       48.53      7.07 o 
 -10   7   1     1104.84     1118.87     23.49 o 
  -9   7   1       62.01       60.05      9.26 o 
  -8   7   1      225.39      241.40     12.40 o 
  -7   7   1       22.92       23.02      4.86 o 
  -6   7   1      809.95      868.70     27.94 o 
  -5   7   1      148.66      158.28     17.67 o 
  -4   7   1     1319.86     1323.23     17.88 o 
  -3   7   1     1372.11     1442.41     23.34 o 
  -2   7   1        7.83        8.21      2.41 o 
  -1   7   1      232.13      238.40     10.59 o 
   0   7   1      206.67      209.53      7.27 o 
   1   7   1      211.38      178.90      7.73 o 
   2   7   1     1631.02     1729.48     20.06 o 
   3   7   1     1302.14     1371.76     21.46 o 
   4   7   1      229.97      225.50      7.46 o 
   5   7   1      803.15      813.93     10.32 o 
   6   7   1      232.66      242.79      8.08 o 
   7   7   1        5.81        8.10      2.72 o 
   8   7   1      431.80      437.84     12.09 o 
   9   7   1     2547.59     2514.58     40.36 o 
  10   7   1      138.45      136.89     12.13 o 
  11   7   1      134.22      144.67     12.41 o 
  12   7   1       91.44       78.38     11.33 o 
  13   7   1      316.78      308.81     11.61 o 
  14   7   1      177.19      170.84     26.18 o 
 -14   8   1       51.65       52.73      9.27 o 
 -13   8   1        4.79        3.60      5.76 o 
 -12   8   1        1.96       12.96     11.51 o 
 -11   8   1       74.64       73.50      8.95 o 
 -10   8   1        7.72       10.52      4.13 o 
  -9   8   1      100.06       88.43     13.46 o 
  -8   8   1       15.01       14.40      4.50 o 
  -7   8   1       16.36       11.45      4.95 o 
  -6   8   1      207.53      241.32     13.65 o 
  -5   8   1     1027.96     1040.79     18.52 o 
  -4   8   1     1119.84     1093.26     18.33 o 
  -3   8   1      335.67      356.20      6.51 o 
  -2   8   1      415.29      376.85      7.80 o 
  -1   8   1      569.02      568.63     16.67 o 
   0   8   1      659.49      624.05     11.50 o 
   1   8   1      215.95      224.40      9.08 o 
   2   8   1      166.83      170.64      9.53 o 
   3   8   1      247.13      300.72     11.77 o 
   4   8   1        0.23        8.90      2.47 o 
   5   8   1      115.13      107.03      8.88 o 
   6   8   1      217.72      220.82      9.27 o 
   7   8   1      267.60      236.05      8.68 o 
   8   8   1      103.04       82.54      8.73 o 
   9   8   1      113.98      104.02     11.87 o 
  10   8   1       38.40       42.00      7.91 o 
  11   8   1        0.68       10.21      3.69 o 
  12   8   1      171.70      151.41     12.44 o 
  13   8   1       32.75       25.10      6.56 o 
 -12   9   1      238.81      196.95     28.19 o 
 -11   9   1       40.97       37.95      9.06 o 
 -10   9   1      251.71      247.55     13.64 o 
  -9   9   1      896.06      934.03     20.85 o 
  -8   9   1       92.47      115.67     16.00 o 
  -7   9   1        0.96        8.86      3.56 o 
  -6   9   1      486.96      456.35     15.13 o 
  -5   9   1       25.63       33.83      6.30 o 
  -4   9   1     1216.05     1201.78     30.34 o 
  -3   9   1      463.89      496.76     11.78 o 
  -2   9   1       33.93       42.09      4.90 o 
  -1   9   1      115.44      123.48     10.91 o 
   0   9   1      445.40      466.21     11.77 o 
   1   9   1        5.48        9.77      2.95 o 
   2   9   1       37.18       53.37      5.69 o 
   3   9   1     2722.47     2782.79     47.46 o 
   4   9   1       21.37       21.69      4.02 o 
   5   9   1      632.48      601.09     16.98 o 
   6   9   1        1.31        6.61      3.74 o 
   7   9   1       82.91       83.21      9.87 o 
   8   9   1      697.17      732.30     20.15 o 
   9   9   1      525.42      525.13     19.67 o 
  10   9   1      213.54      178.84     19.19 o 
  11   9   1      355.15      395.30     11.78 o 
  12   9   1       44.31       36.07      9.86 o 
 -11  10   1       10.02       16.18      5.49 o 
 -10  10   1       61.57       50.34      8.06 o 
  -9  10   1       74.45       48.55      7.98 o 
  -8  10   1       84.99       80.34     12.96 o 
  -7  10   1      287.73      318.72     19.03 o 
  -6  10   1       14.60       22.64      6.12 o 
  -5  10   1       24.12       21.99      4.82 o 
  -4  10   1       12.87       11.66      4.19 o 
  -3  10   1      321.17      324.18     13.14 o 
  -2  10   1       29.55       30.66      6.31 o 
  -1  10   1       72.23       61.58      8.50 o 
   0  10   1       22.92       21.12      4.11 o 
   1  10   1      239.72      252.70     13.55 o 
   2  10   1      234.65      229.22     11.83 o 
   3  10   1      775.86      776.32     18.80 o 
   4  10   1       55.08       58.68      8.30 o 
   5  10   1        0.09        5.09      2.99 o 
   6  10   1       78.06       76.92     11.38 o 
   7  10   1      104.38      133.98     22.82 o 
   8  10   1       23.84       21.10      6.49 o 
   9  10   1      195.91      217.61     16.87 o 
  10  10   1        8.54        9.88      4.24 o 
  11  10   1        3.10       11.02      3.63 o 
  -9  11   1      417.09      420.41     14.03 o 
  -8  11   1       45.05       49.26     16.09 o 
  -7  11   1       98.33       84.96     16.25 o 
  -6  11   1      362.07      387.46     13.95 o 
  -5  11   1      241.40      253.34     25.14 o 
  -4  11   1       38.17       30.57      7.41 o 
  -3  11   1      765.18      802.28     19.33 o 
  -2  11   1       33.63       38.73      7.23 o 
  -1  11   1      401.05      373.30     17.10 o 
   0  11   1     1026.15     1104.42     38.49 o 
   1  11   1       43.31       41.91      7.60 o 
   2  11   1      345.81      341.67     15.15 o 
   3  11   1       18.51       35.55      5.77 o 
   4  11   1      233.34      200.82     13.25 o 
   5  11   1      394.80      362.23     12.39 o 
   6  11   1      431.80      454.71     20.12 o 
   7  11   1       29.81       19.31      4.41 o 
   8  11   1      199.41      173.52     12.77 o 
   9  11   1       27.61       36.81      9.43 o 
  -7  12   1        6.91       12.36      3.40 o 
  -6  12   1        2.18        5.44      3.54 o 
  -5  12   1      163.86      166.56     19.82 o 
  -4  12   1        0.48        8.67      3.27 o 
  -3  12   1       35.47       29.08      6.35 o 
  -2  12   1        4.21       13.07      3.62 o 
  -1  12   1        2.30       18.63      8.84 o 
   0  12   1       16.58       10.96      2.75 o 
   1  12   1       10.89        7.01      4.81 o 
   2  12   1        0.46        5.64      5.22 o 
   3  12   1        3.56        9.63      4.49 o 
   4  12   1       13.07        8.44      4.01 o 
   5  12   1       26.74       22.81      5.89 o 
   6  12   1        0.21        6.96      4.01 o 
   7  12   1       10.51       16.71      5.43 o 
  -2  13   1       14.14       22.74      5.50 o 
  -1  13   1      102.21       69.23     15.54 o 
   0  13   1      319.47      358.47     34.63 o 
   1  13   1       15.29       21.01      7.07 o 
   2  13   1      123.29      101.48     18.99 o 
 -17   0   2        1.22        9.60     12.53 o 
 -16   0   2       28.78       20.28      8.35 o 
 -15   0   2      156.83      174.97     19.11 o 
 -14   0   2      442.98      419.61     42.98 o 
 -13   0   2      768.37      775.62     28.12 o 
 -12   0   2       17.48       26.02      5.65 o 
 -11   0   2       10.99       12.35      6.61 o 
 -10   0   2      600.38      569.89     23.59 o 
  -9   0   2     1709.97     1686.58     31.57 o 
  -8   0   2      596.15      599.47     31.38 o 
  -7   0   2     2981.01     3085.14     43.70 o 
  -6   0   2     3597.12     3622.94     53.06 o 
  -5   0   2      600.20      598.13      8.55 o 
  -4   0   2     3053.36     2931.94     16.13 o 
  -3   0   2     3811.71     3419.84     18.25 o 
  -2   0   2    13919.63    14158.87     74.58 o 
   0   0   2     2879.37     2888.62     22.50 o 
   1   0   2     1204.08     1229.08     13.83 o 
   2   0   2      342.31      349.47     10.60 o 
   3   0   2      190.54      191.73      4.65 o 
   4   0   2     2983.47     3104.71     20.05 o 
   5   0   2     1789.16     1699.82     21.11 o 
   6   0   2     2239.60     2334.95     17.91 o 
   7   0   2      223.00      287.50     10.92 o 
   8   0   2     2092.62     1947.58     28.08 o 
   9   0   2     1356.00     1365.43     58.64 o 
  10   0   2       61.82       74.21     12.65 o 
  11   0   2      804.49      811.55     23.70 o 
  12   0   2      219.14      198.06     17.83 o 
  13   0   2      111.68      120.39     12.94 o 
  14   0   2      890.94      907.32     47.13 o 
  15   0   2       21.56       11.59      4.06 o 
  16   0   2       31.19       23.03      9.25 o 
  17   0   2      370.47      341.90     26.77 o 
 -17   1   2        2.73       12.22      3.58 o 
 -16   1   2       17.31       12.38      5.24 o 
 -15   1   2        2.90       12.40      5.49 o 
 -14   1   2       78.68       89.66     13.34 o 
 -13   1   2      216.87      235.21     14.59 o 
 -12   1   2      648.42      632.58     18.61 o 
 -11   1   2      100.35      104.82      5.72 o 
 -10   1   2      188.96      198.01      9.93 o 
  -9   1   2      721.79      692.74     20.73 o 
  -8   1   2      130.46      115.03      6.20 o 
  -7   1   2      609.89      601.51     10.10 o 
  -6   1   2      572.54      610.52      7.32 o 
  -5   1   2     2359.09     2326.59     21.34 o 
  -4   1   2      612.10      664.94      4.27 o 
  -3   1   2      435.56      431.01      3.49 o 
  -2   1   2    15092.04    15656.67    127.18 o 
  -1   1   2    10054.77    10081.22     58.04 o 
   0   1   2       27.43       31.82      2.67 o 
   1   1   2       76.21      101.81      2.95 o 
   2   1   2     2874.91     2857.09     11.71 o 
   3   1   2      909.59      910.20      6.82 o 
   4   1   2     1633.30     1649.28      9.37 o 
   5   1   2     2400.25     2644.32     13.46 o 
   6   1   2      325.15      375.86      6.15 o 
   7   1   2        9.70        5.70      2.17 o 
   8   1   2       59.02       65.55      6.94 o 
   9   1   2      426.70      435.05     10.32 o 
  10   1   2       70.05       82.42      8.80 o 
  11   1   2      632.84      605.19     17.16 o 
  12   1   2      263.02      257.77     11.10 o 
  13   1   2       13.43       15.61      3.82 o 
  14   1   2       96.42       88.70      9.98 o 
  15   1   2        0.35       10.40      3.88 o 
  16   1   2      190.28      219.67     13.16 o 
  17   1   2       68.19       82.84     17.02 o 
 -17   2   2       47.00       39.23      7.80 o 
 -16   2   2       44.66       29.52      9.73 o 
 -15   2   2      551.29      588.80     16.23 o 
 -14   2   2      460.56      444.39     20.51 o 
 -13   2   2      136.54      133.92     21.69 o 
 -12   2   2     1695.81     1672.47     29.91 o 
 -11   2   2       65.14       56.85      6.37 o 
 -10   2   2      128.38      127.65      8.51 o 
  -9   2   2      985.87      961.99     20.19 o 
  -8   2   2        1.35        2.94      1.55 o 
  -7   2   2     2490.65     2517.23     16.28 o 
  -6   2   2      931.29      805.59      7.52 o 
  -5   2   2       67.45       80.89      5.04 o 
  -4   2   2       69.75       50.47      3.80 o 
  -3   2   2       17.11       25.40      2.53 o 
  -2   2   2     6327.06     6363.56     24.30 o 
  -1   2   2     3956.48     4085.07     14.99 o 
   0   2   2     8024.57     8128.01     30.76 o 
   1   2   2      169.94      166.19      3.01 o 
   2   2   2       35.21       22.22      2.57 o 
   3   2   2      833.07      925.98      6.51 o 
   4   2   2     1563.34     1665.87      8.96 o 
   5   2   2    10434.68    10682.30     59.60 o 
   6   2   2      322.00      275.12      7.10 o 
   7   2   2     1265.21     1194.14     11.04 o 
   8   2   2      919.63      855.24     13.12 o 
   9   2   2      642.93      661.82     12.38 o 
  10   2   2      357.91      351.97     11.74 o 
  11   2   2     1107.10     1125.59     17.60 o 
  12   2   2      134.56      151.94     10.76 o 
  13   2   2     2157.81     2040.03     36.53 o 
  14   2   2      725.06      725.14     17.45 o 
  15   2   2       94.43       91.14     10.92 o 
  16   2   2      157.29      174.09     19.08 o 
 -16   3   2        3.62       15.68      5.89 o 
 -15   3   2      121.54       98.79     17.32 o 
 -14   3   2      569.79      543.00     16.88 o 
 -13   3   2      428.93      399.40     27.31 o 
 -12   3   2      448.52      440.62     14.64 o 
 -11   3   2        0.24        6.57      2.71 o 
 -10   3   2        0.94        5.29      3.02 o 
  -9   3   2       60.55       65.31      4.66 o 
  -8   3   2     1345.62     1334.41     12.49 o 
  -7   3   2      771.74      774.75      7.08 o 
  -6   3   2        6.20        4.67      1.73 o 
  -5   3   2      689.04      686.25      5.48 o 
  -4   3   2      180.13      187.89      4.38 o 
  -3   3   2     1364.90     1341.33      7.51 o 
  -2   3   2      301.30      326.20      3.73 o 
  -1   3   2       52.54       56.86      2.95 o 
   0   3   2        0.32        3.01      1.00 o 
   1   3   2       75.85       84.71      2.20 o 
   2   3   2      393.44      393.25      4.81 o 
   3   3   2      531.70      507.40      6.15 o 
   4   3   2     1116.33     1130.76     11.77 o 
   5   3   2      166.47      159.68      6.82 o 
   6   3   2      151.79      148.75      6.79 o 
   7   3   2       44.78       32.25      4.21 o 
   8   3   2       67.50       70.94      5.84 o 
   9   3   2        0.16        7.12      3.12 o 
  10   3   2     1371.51     1342.79     15.57 o 
  11   3   2      267.20      291.90      8.74 o 
  12   3   2       57.44       64.93      7.07 o 
  13   3   2       12.04       16.34      3.57 o 
  14   3   2        0.18        9.79      3.20 o 
  15   3   2       18.29       26.67      3.98 o 
  16   3   2      338.74      350.23     21.27 o 
 -16   4   2       36.63       42.56     13.57 o 
 -15   4   2      363.28      362.06     25.37 o 
 -14   4   2       14.61       13.88      4.46 o 
 -13   4   2      555.49      516.38     18.75 o 
 -12   4   2      742.04      773.10     14.57 o 
 -11   4   2      227.39      217.43      5.16 o 
 -10   4   2       65.56       66.13      6.01 o 
  -9   4   2     1035.44     1035.00     11.01 o 
  -8   4   2        5.15        7.51      1.37 o 
  -7   4   2      179.29      152.09      6.31 o 
  -6   4   2     2477.59     2453.18     15.19 o 
  -5   4   2      238.66      264.13      6.19 o 
  -4   4   2      833.58      763.59      9.72 o 
  -3   4   2       15.14       11.29      2.69 o 
  -2   4   2       49.83       61.51      4.53 o 
  -1   4   2     1028.04      922.36      9.34 o 
   0   4   2     1959.10     2068.47     12.74 o 
   1   4   2       49.43       57.22      5.04 o 
   2   4   2     1032.01      916.33     10.16 o 
   3   4   2     1428.30     1518.95      9.97 o 
   4   4   2       27.73       43.50      4.30 o 
   5   4   2      949.65      879.03     12.01 o 
   6   4   2      262.62      235.84      5.13 o 
   7   4   2      181.46      194.97      8.92 o 
   8   4   2     1523.57     1500.57     24.77 o 
   9   4   2      206.41      193.23      9.69 o 
  10   4   2      789.77      752.37     14.18 o 
  11   4   2       46.58       53.08      6.87 o 
  12   4   2      236.10      212.57     11.05 o 
  13   4   2      351.61      338.73     21.33 o 
  14   4   2      768.07      782.60     16.03 o 
  15   4   2        2.18       10.93      3.03 o 
  16   4   2      143.46      103.85     15.44 o 
 -16   5   2       55.89       50.98     11.45 o 
 -15   5   2       71.46       80.04     17.12 o 
 -14   5   2       46.96       45.61     12.68 o 
 -13   5   2      151.61      143.05     22.81 o 
 -12   5   2       56.85       58.40     11.13 o 
 -11   5   2      544.88      572.70     11.60 o 
 -10   5   2        0.32        2.73      1.75 o 
  -9   5   2        5.97        4.77      1.79 o 
  -8   5   2      574.39      610.52      8.70 o 
  -7   5   2      484.50      494.28     12.12 o 
  -6   5   2     1346.68     1343.23     15.75 o 
  -5   5   2       17.94       17.14      3.15 o 
  -4   5   2       31.55       40.37      4.75 o 
  -3   5   2      297.49      273.38      8.10 o 
  -2   5   2        0.00        4.03      1.68 o 
  -1   5   2      568.42      513.45      7.47 o 
   0   5   2     2233.89     2257.99     14.54 o 
   1   5   2     1878.33     2099.38     16.43 o 
   2   5   2       37.04       38.78      3.67 o 
   3   5   2      645.94      628.17      8.64 o 
   4   5   2     1514.00     1570.00     13.05 o 
   5   5   2       27.77       30.49      4.23 o 
   6   5   2      547.32      526.66     11.96 o 
   7   5   2      483.14      437.24     10.18 o 
   8   5   2      876.84      829.58     25.12 o 
   9   5   2     1295.79     1263.61     18.48 o 
  10   5   2      964.79      937.43     25.94 o 
  11   5   2       78.89       65.57      9.50 o 
  12   5   2       78.30       84.01     11.50 o 
  13   5   2      178.58      178.29     13.70 o 
  14   5   2       62.59       51.12      7.53 o 
  15   5   2       20.56       14.68      4.11 o 
 -15   6   2        5.31       10.85      6.39 o 
 -14   6   2      294.29      254.52     27.38 o 
 -13   6   2      232.87      191.07     22.15 o 
 -12   6   2       98.17       98.85     17.00 o 
 -11   6   2      186.98      177.63     12.00 o 
 -10   6   2      458.90      425.70     21.25 o 
  -9   6   2       54.16       55.18      9.99 o 
  -8   6   2      442.55      463.43     11.72 o 
  -7   6   2      294.34      312.71     10.23 o 
  -6   6   2     1627.63     1536.01     24.62 o 
  -5   6   2      223.63      210.48     14.12 o 
  -4   6   2     2733.39     2982.85     35.84 o 
  -3   6   2      539.84      503.87     21.33 o 
  -2   6   2      428.24      434.14      7.57 o 
  -1   6   2      591.80      600.67     14.80 o 
   0   6   2     2661.87     2621.86     17.09 o 
   1   6   2      141.47      125.48      5.22 o 
   2   6   2      754.97      743.84     12.99 o 
   3   6   2      339.87      337.00      6.15 o 
   4   6   2     1770.47     1878.79     15.72 o 
   5   6   2       76.37       60.38      6.63 o 
   6   6   2      282.80      268.79      7.49 o 
   7   6   2        2.25        5.15      1.97 o 
   8   6   2       78.50      109.36     13.51 o 
   9   6   2      537.42      518.49     15.43 o 
  10   6   2       92.77      101.46     13.22 o 
  11   6   2      433.34      432.66     15.82 o 
  12   6   2       11.92        9.83      3.51 o 
  13   6   2      246.90      240.75     13.42 o 
  14   6   2       24.87       16.34      5.31 o 
  15   6   2       28.53       27.90     10.19 o 
 -14   7   2       97.00      110.84     25.21 o 
 -13   7   2      504.87      525.95     23.86 o 
 -12   7   2       33.58       44.40      8.96 o 
 -11   7   2       76.69       59.82     10.27 o 
 -10   7   2       20.72       24.98      4.97 o 
  -9   7   2       24.31       19.81      6.66 o 
  -8   7   2        6.88        6.71      4.06 o 
  -7   7   2      899.94      938.58     27.15 o 
  -6   7   2       53.20       57.86      8.03 o 
  -5   7   2       59.23       73.52      8.28 o 
  -4   7   2      144.62      154.40     11.27 o 
  -3   7   2     1198.59     1219.80     22.13 o 
  -2   7   2       25.91       24.66      3.57 o 
  -1   7   2        1.05        5.11      1.70 o 
   0   7   2       46.53       33.87      3.93 o 
   1   7   2      166.57      162.13      8.63 o 
   2   7   2       54.15       56.29      5.41 o 
   3   7   2     2392.91     2531.72     34.40 o 
   4   7   2       53.22       53.76      6.64 o 
   5   7   2       87.79       94.71     10.92 o 
   6   7   2      348.98      362.33     10.18 o 
   7   7   2     1274.52     1303.06     19.55 o 
   8   7   2      383.97      366.26     11.04 o 
   9   7   2      235.77      247.33     13.93 o 
  10   7   2       33.11       35.53      8.38 o 
  11   7   2        1.28        6.66      2.96 o 
  12   7   2       21.12       15.69      4.44 o 
  13   7   2      823.37      862.11     17.51 o 
  14   7   2       13.95       10.00      4.75 o 
 -13   8   2      155.77      192.15     24.08 o 
 -12   8   2       19.29       18.84      5.79 o 
 -11   8   2      398.41      365.36     19.38 o 
 -10   8   2      635.43      723.26     17.06 o 
  -9   8   2       57.31       50.23      9.20 o 
  -8   8   2      183.65      193.46     14.14 o 
  -7   8   2       24.90       25.01      5.78 o 
  -6   8   2        2.24        9.52      3.84 o 
  -5   8   2      826.42      843.89     26.16 o 
  -4   8   2      570.00      529.09     14.99 o 
  -3   8   2        5.05        8.70      4.62 o 
  -2   8   2       18.03       14.06      2.61 o 
  -1   8   2       21.39       24.25      3.76 o 
   0   8   2      644.75      641.57      9.56 o 
   1   8   2      345.09      400.55     12.07 o 
   2   8   2      290.84      283.39     10.43 o 
   3   8   2       17.56       20.46      4.94 o 
   4   8   2      801.26      793.61     15.31 o 
   5   8   2       83.96       99.01     12.27 o 
   6   8   2     1412.66     1432.00     25.01 o 
   7   8   2       42.12       46.93      5.34 o 
   8   8   2      701.88      755.70     23.95 o 
   9   8   2      219.67      225.07     11.21 o 
  10   8   2      601.80      654.75     15.39 o 
  11   8   2       18.09       24.27      6.46 o 
  12   8   2      801.16      850.42     22.74 o 
  13   8   2      159.39      123.89     26.21 o 
 -12   9   2       18.58        9.24      3.86 o 
 -11   9   2      578.50      583.14     24.56 o 
 -10   9   2      431.35      470.11     15.09 o 
  -9   9   2       81.80       64.03     10.51 o 
  -8   9   2       22.87       22.48      5.59 o 
  -7   9   2        0.03        4.80      3.52 o 
  -6   9   2      128.59      121.00     17.37 o 
  -5   9   2      517.32      510.87     16.81 o 
  -4   9   2        4.18        7.41      3.95 o 
  -3   9   2       60.75       64.19      8.63 o 
  -2   9   2        0.02        0.97      1.39 o 
  -1   9   2      542.50      530.50     12.62 o 
   0   9   2      493.14      482.46     17.90 o 
   1   9   2        0.35        6.26      2.44 o 
   2   9   2       95.47      102.49     10.41 o 
   3   9   2       57.16       61.27      7.65 o 
   4   9   2      340.24      331.72     18.48 o 
   5   9   2      245.86      244.39     15.96 o 
   6   9   2       10.71       13.56      3.58 o 
   7   9   2       15.74       18.55      5.35 o 
   8   9   2      159.02      148.77      9.03 o 
   9   9   2       13.99       11.76      5.26 o 
  10   9   2      549.75      595.14     26.10 o 
  11   9   2        2.53       10.57      5.68 o 
  12   9   2        0.01        8.94      4.56 o 
 -11  10   2      154.68      166.76     19.56 o 
 -10  10   2      265.18      273.77     33.71 o 
  -9  10   2       60.43       46.68      8.74 o 
  -8  10   2      307.75      344.64     14.42 o 
  -7  10   2        1.09       15.40      6.22 o 
  -6  10   2      119.34      126.41     15.90 o 
  -5  10   2     1370.78     1478.21     29.00 o 
  -4  10   2      205.38      209.29     24.41 o 
  -3  10   2       25.99       31.85      6.68 o 
  -2  10   2      898.98      963.74     18.85 o 
  -1  10   2        4.29       14.52      5.07 o 
   0  10   2      386.51      387.44     14.00 o 
   1  10   2      545.54      528.48     15.22 o 
   2  10   2      147.56      134.30     13.69 o 
   3  10   2      358.15      401.30     12.58 o 
   4  10   2      436.06      462.51     18.42 o 
   5  10   2       31.08       31.49      5.48 o 
   6  10   2      136.39      143.13     14.25 o 
   7  10   2      294.64      295.16     21.84 o 
   8  10   2       16.43       16.78      6.37 o 
   9  10   2      703.08      763.06     24.94 o 
  10  10   2      186.65      187.30     16.91 o 
  -9  11   2       17.86       17.91      4.50 o 
  -8  11   2       38.89       26.20      5.85 o 
  -7  11   2        0.87        7.88      3.95 o 
  -6  11   2       37.57       29.51      5.26 o 
  -5  11   2      140.33      108.44     17.24 o 
  -4  11   2       10.44       16.06      4.16 o 
  -3  11   2      131.83      117.14     15.25 o 
  -2  11   2       62.13       62.57     11.05 o 
  -1  11   2        0.79        8.95      3.78 o 
   0  11   2       18.02       18.54      5.03 o 
   1  11   2       12.27       14.89      4.75 o 
   2  11   2      152.42      166.48     21.50 o 
   3  11   2        2.76        9.72      3.37 o 
   4  11   2       56.64       35.81      7.28 o 
   5  11   2       40.84       34.95      6.95 o 
   6  11   2       58.38       46.91     12.18 o 
   7  11   2       43.78       31.19      5.59 o 
   8  11   2       10.96       17.25      6.72 o 
  -6  12   2       39.02       25.63      7.03 o 
  -5  12   2      160.85      142.76     23.81 o 
  -4  12   2       14.24       22.18      7.37 o 
  -3  12   2       97.72       80.85     13.01 o 
  -2  12   2      416.42      504.69     34.34 o 
  -1  12   2      113.82      119.05     14.31 o 
   0  12   2      221.50      210.22     20.45 o 
   1  12   2      564.70      582.90     15.11 o 
   2  12   2      196.97      200.00     20.67 o 
   3  12   2      147.20      148.12     20.22 o 
   4  12   2      636.95      696.59     23.46 o 
   5  12   2       19.58       13.37      4.92 o 
   6  12   2      138.70      102.43     20.20 o 
 -16   1   3      338.86      352.47     13.87 o 
 -15   1   3        9.81       10.79      4.53 o 
 -14   1   3     2529.10     2618.09     46.31 o 
 -13   1   3       93.56       89.17     16.74 o 
 -12   1   3        1.49        3.16      3.84 o 
 -11   1   3     1291.03     1339.72     31.16 o 
 -10   1   3      467.14      462.23     17.71 o 
  -9   1   3      962.85      943.71     17.66 o 
  -8   1   3     6499.16     6732.65     34.41 o 
  -7   1   3      483.06      481.99     11.95 o 
  -6   1   3      986.76      945.67      8.79 o 
  -5   1   3     2781.51     2813.00     15.11 o 
  -4   1   3     1405.76     1466.62     10.25 o 
  -3   1   3     1195.89     1106.98      6.89 o 
  -2   1   3    12958.23    13059.87     39.83 o 
  -1   1   3     2596.20     2681.21     10.69 o 
   0   1   3     5609.14     5488.03     26.92 o 
   1   1   3      815.23      772.77      7.37 o 
   2   1   3        1.48        2.43      1.38 o 
   3   1   3     5551.11     5495.14     21.38 o 
   4   1   3     1620.34     1452.26      9.40 o 
   5   1   3     1857.70     1850.16     12.26 o 
   6   1   3     1822.20     1782.90     13.75 o 
   7   1   3        7.23        6.89      2.38 o 
   8   1   3       29.35       40.70      5.54 o 
   9   1   3     4846.84     4847.25     33.72 o 
  10   1   3       10.78       13.45      3.32 o 
  11   1   3       62.32       71.24      9.48 o 
  12   1   3      545.09      568.40     15.55 o 
  13   1   3      169.34      145.76     11.96 o 
  14   1   3       40.32       49.60      8.89 o 
  15   1   3     1196.26     1288.40     27.09 o 
  16   1   3       74.17       75.48      9.50 o 
 -16   2   3        0.02        6.95      5.49 o 
 -15   2   3       66.16       58.31     12.05 o 
 -14   2   3       84.59       90.12     10.97 o 
 -13   2   3      179.91      172.27     16.47 o 
 -12   2   3       60.71       73.31     12.78 o 
 -11   2   3       74.78       64.39      7.58 o 
 -10   2   3      104.15      105.87      8.22 o 
  -9   2   3      417.17      398.21     11.44 o 
  -8   2   3       83.43       99.29      7.72 o 
  -7   2   3      318.08      332.84      5.25 o 
  -6   2   3      166.08      173.74      4.21 o 
  -5   2   3      124.68      126.87      3.86 o 
  -4   2   3     1224.07     1276.68      8.78 o 
  -3   2   3      662.46      707.25      9.10 o 
  -2   2   3     2314.77     2406.38     11.09 o 
  -1   2   3      442.37      451.64      4.38 o 
   0   2   3      519.62      554.08      6.71 o 
   1   2   3      652.84      645.64      6.43 o 
   2   2   3      143.39      125.96      6.45 o 
   3   2   3      178.53      221.61      5.86 o 
   4   2   3     1320.17     1275.69     20.97 o 
   5   2   3      197.33      202.57      5.34 o 
   6   2   3       11.33       14.49      3.29 o 
   7   2   3      432.31      417.85      7.89 o 
   8   2   3      271.28      262.16     10.80 o 
   9   2   3        6.68       10.99      3.02 o 
  10   2   3     1340.93     1348.68     23.92 o 
  11   2   3      598.80      537.89     13.04 o 
  12   2   3        5.37       13.99      3.67 o 
  13   2   3        0.73       10.79      3.94 o 
  14   2   3       40.53       43.41      6.09 o 
  15   2   3       18.68       19.58      4.53 o 
  16   2   3       79.02       92.07     12.22 o 
 -16   3   3      263.82      236.11     41.50 o 
 -15   3   3      156.29      142.48     27.08 o 
 -14   3   3      892.24      946.34     21.44 o 
 -13   3   3      282.46      311.42     12.56 o 
 -12   3   3       29.10       30.11      5.87 o 
 -11   3   3      676.37      670.49     15.33 o 
 -10   3   3     1804.62     1831.34     24.03 o 
  -9   3   3      509.50      499.42     10.45 o 
  -8   3   3     1817.77     1863.80     22.22 o 
  -7   3   3       62.84       74.06      3.61 o 
  -6   3   3       55.14       46.81      3.64 o 
  -5   3   3     1726.30     1709.48     17.46 o 
  -4   3   3     1027.53     1077.30      8.77 o 
  -3   3   3     4396.02     4495.18     23.15 o 
  -2   3   3       12.50        3.85      1.76 o 
  -1   3   3       45.69       37.36      4.07 o 
   0   3   3     4005.64     4120.44     18.18 o 
   1   3   3      861.61      780.02      8.90 o 
   2   3   3       27.50       13.74      2.34 o 
   3   3   3     5938.78     6061.91     43.73 o 
   4   3   3     3915.71     3819.65     31.52 o 
   5   3   3      108.33       96.56      8.95 o 
   6   3   3     2455.15     2461.63     17.60 o 
   7   3   3      715.43      667.22     12.69 o 
   8   3   3      120.44      134.68      6.07 o 
   9   3   3     3746.33     3714.86     38.65 o 
  10   3   3      533.90      535.40     14.83 o 
  11   3   3      209.06      223.81     10.93 o 
  12   3   3     1673.50     1633.84     20.44 o 
  13   3   3       19.02       22.50      4.99 o 
  14   3   3      120.08      120.27     11.86 o 
  15   3   3      424.40      422.41     15.73 o 
  16   3   3       24.34       24.64      5.11 o 
 -16   4   3      135.36      119.54     26.06 o 
 -15   4   3       10.48       15.31      6.65 o 
 -14   4   3       15.19       16.62      7.94 o 
 -13   4   3      432.72      423.73     21.42 o 
 -12   4   3      205.28      194.75     20.18 o 
 -11   4   3        0.16        5.64      3.40 o 
 -10   4   3      328.19      329.57      8.88 o 
  -9   4   3        8.16        5.11      2.18 o 
  -8   4   3     1133.00     1108.17     14.83 o 
  -7   4   3      235.94      216.40      5.45 o 
  -6   4   3      116.07      105.81      4.39 o 
  -5   4   3       54.29       69.05      4.16 o 
  -4   4   3        0.46        2.61      1.02 o 
  -3   4   3      966.88      955.45      8.38 o 
  -2   4   3     4129.86     4280.65     22.90 o 
  -1   4   3      440.56      503.57     12.14 o 
   0   4   3      525.07      551.41      8.09 o 
   1   4   3      543.75      639.56     12.82 o 
   2   4   3      545.96      569.50      9.54 o 
   3   4   3     3051.52     3159.03     27.19 o 
   4   4   3     3577.51     3779.55     31.14 o 
   5   4   3        1.05        7.10      2.75 o 
   6   4   3      350.48      372.72     12.41 o 
   7   4   3        9.08        9.70      2.25 o 
   8   4   3      556.70      505.35     10.75 o 
   9   4   3      497.58      489.00     14.48 o 
  10   4   3      314.03      325.15      9.56 o 
  11   4   3      416.45      431.67     17.13 o 
  12   4   3      412.95      396.01     13.78 o 
  13   4   3      173.23      174.71     10.65 o 
  14   4   3      382.66      384.14     14.39 o 
  15   4   3       64.83       44.28      8.52 o 
 -15   5   3      196.61      153.30     32.76 o 
 -14   5   3      579.65      590.60     28.84 o 
 -13   5   3      214.15      205.31     26.54 o 
 -12   5   3        4.65       10.14      3.57 o 
 -11   5   3      321.80      336.08     17.09 o 
 -10   5   3      852.12      880.58     19.07 o 
  -9   5   3      889.97      878.66     19.28 o 
  -8   5   3      903.29      917.29     14.24 o 
  -7   5   3      482.97      519.53      9.01 o 
  -6   5   3      918.91      927.27     15.20 o 
  -5   5   3     2060.59     2107.87     29.59 o 
  -4   5   3     1397.29     1408.14     18.14 o 
  -3   5   3     2324.10     2368.90     19.21 o 
  -2   5   3     1337.66     1259.95     12.91 o 
  -1   5   3     1628.27     1659.79     12.61 o 
   0   5   3     1260.09     1158.20     14.61 o 
   1   5   3     1761.54     1747.46     16.35 o 
   2   5   3      538.28      509.69      6.36 o 
   3   5   3     1703.98     1737.29     32.38 o 
   4   5   3      410.81      403.20     10.92 o 
   5   5   3      230.73      219.40      7.79 o 
   6   5   3     1721.08     1751.53     20.63 o 
   7   5   3       62.28       63.58      5.43 o 
   8   5   3      151.58      142.14      8.87 o 
   9   5   3      511.60      516.44     12.50 o 
  10   5   3      540.39      484.26     10.41 o 
  11   5   3       22.71       19.37      3.79 o 
  12   5   3      366.81      406.92     13.16 o 
  13   5   3       32.88       37.16      6.92 o 
  14   5   3       33.21       23.99      6.40 o 
  15   5   3      294.16      307.87     26.87 o 
 -14   6   3        5.08       20.83      8.22 o 
 -13   6   3       88.45       87.65     20.14 o 
 -12   6   3      113.75       81.01     15.13 o 
 -11   6   3        3.11       10.64      3.41 o 
 -10   6   3      130.91      112.60     18.53 o 
  -9   6   3      375.18      368.08     21.72 o 
  -8   6   3      179.50      180.96      9.40 o 
  -7   6   3      296.26      315.19     19.48 o 
  -6   6   3      731.66      708.36     16.06 o 
  -5   6   3       32.99       30.28      5.54 o 
  -4   6   3      537.42      533.31     11.61 o 
  -3   6   3       31.52       14.01      3.03 o 
  -2   6   3      738.57      748.24     11.26 o 
  -1   6   3       11.39       13.07      2.29 o 
   0   6   3      418.03      436.67      8.15 o 
   1   6   3     1189.74     1179.23     19.32 o 
   2   6   3      619.14      643.63     15.12 o 
   3   6   3       80.09       91.72      6.81 o 
   4   6   3     1137.01     1075.49     14.79 o 
   5   6   3        1.12        2.42      1.68 o 
   6   6   3        0.83        5.14      1.91 o 
   7   6   3      127.47      112.18     11.96 o 
   8   6   3       75.87       69.38      7.67 o 
   9   6   3       63.04       71.05      6.69 o 
  10   6   3       89.13       77.28     10.82 o 
  11   6   3      240.50      248.91     13.26 o 
  12   6   3       91.18       95.52     13.38 o 
  13   6   3       85.50       69.89     14.03 o 
  14   6   3      149.40      164.63     15.20 o 
 -14   7   3       26.19       28.98      8.41 o 
 -13   7   3      225.90      267.45     20.65 o 
 -12   7   3       15.93       17.65      6.05 o 
 -11   7   3      757.84      779.28     20.29 o 
 -10   7   3       81.82       87.14     13.95 o 
  -9   7   3      923.00      975.20     20.96 o 
  -8   7   3       34.03       45.00      6.49 o 
  -7   7   3      367.58      342.68     17.45 o 
  -6   7   3       47.34       39.22      7.34 o 
  -5   7   3     1152.56     1110.60     23.33 o 
  -4   7   3     1962.84     2007.06     28.56 o 
  -3   7   3      121.71      123.75     13.14 o 
  -2   7   3      646.33      642.74     12.17 o 
  -1   7   3      527.39      522.16     11.92 o 
   0   7   3      148.94      178.72      9.85 o 
   1   7   3       24.80       27.02      4.15 o 
   2   7   3     1161.71     1089.84     13.41 o 
   3   7   3      851.09      864.84     10.13 o 
   4   7   3     1659.94     1657.02     31.39 o 
   5   7   3      698.78      672.41     18.88 o 
   6   7   3       29.05       18.72      4.76 o 
   7   7   3        8.86        5.55      1.73 o 
   8   7   3     1003.45      983.51     24.23 o 
   9   7   3      692.67      747.92     17.40 o 
  10   7   3      670.47      663.63     16.30 o 
  11   7   3      135.60      137.59     13.14 o 
  12   7   3      101.38       85.53     11.48 o 
  13   7   3       15.51       13.64      3.91 o 
 -13   8   3       29.86       19.58     11.64 o 
 -12   8   3       33.03       30.13      7.08 o 
 -11   8   3       25.46       22.76      5.97 o 
 -10   8   3       12.07        9.95      6.47 o 
  -9   8   3       30.17       21.44      6.54 o 
  -8   8   3       86.01       87.99     15.53 o 
  -7   8   3      241.30      271.42     15.04 o 
  -6   8   3      608.12      606.67     19.19 o 
  -5   8   3      381.24      392.05     10.91 o 
  -4   8   3        0.09        8.59      3.53 o 
  -3   8   3      273.26      289.42      9.78 o 
  -2   8   3      523.52      501.04     11.56 o 
  -1   8   3      257.39      260.15      9.67 o 
   0   8   3       21.82       19.48      3.24 o 
   1   8   3       61.14       67.84     10.26 o 
   2   8   3       21.69       17.05      3.87 o 
   3   8   3       28.41       26.94      4.48 o 
   4   8   3      334.61      328.51      8.43 o 
   5   8   3        0.19        6.32      2.18 o 
   6   8   3        0.16        3.52      2.56 o 
   7   8   3      558.43      592.31     17.81 o 
   8   8   3      228.76      228.17     13.71 o 
   9   8   3        6.72        8.16      3.05 o 
  10   8   3      217.61      214.77     14.26 o 
  11   8   3       28.43       36.80      6.32 o 
  12   8   3        7.26       10.77      4.80 o 
 -11   9   3       88.04       79.71     14.28 o 
 -10   9   3      499.83      520.90     33.01 o 
  -9   9   3       13.65       18.71      5.26 o 
  -8   9   3        3.34       10.09      4.13 o 
  -7   9   3      367.68      390.59     16.65 o 
  -6   9   3      198.44      219.50     21.10 o 
  -5   9   3      138.07      123.50     13.74 o 
  -4   9   3      330.48      341.96     14.24 o 
  -3   9   3      117.17      124.03     13.74 o 
  -2   9   3        1.18       10.24      2.76 o 
  -1   9   3      661.46      686.53     23.17 o 
   0   9   3       92.91       91.29     12.42 o 
   1   9   3      137.26      121.56     10.64 o 
   2   9   3      882.28      942.69     17.20 o 
   3   9   3       26.65       30.41      5.41 o 
   4   9   3      547.33      554.29     15.87 o 
   5   9   3      437.52      444.03     14.77 o 
   6   9   3       29.40       27.08      6.69 o 
   7   9   3      298.20      321.73     13.16 o 
   8   9   3      439.85      453.92     16.02 o 
   9   9   3      167.13      148.73     17.68 o 
  10   9   3      426.19      425.19     34.86 o 
  11   9   3      128.70      107.97     24.13 o 
 -10  10   3        3.41       11.96      4.26 o 
  -9  10   3       38.94       36.09     11.43 o 
  -8  10   3      128.65      107.99     17.61 o 
  -7  10   3       50.06       42.89      9.20 o 
  -6  10   3       32.13       29.42      6.13 o 
  -5  10   3       22.71       14.86      7.62 o 
  -4  10   3        2.04       14.69      4.99 o 
  -3  10   3      169.48      187.06     14.42 o 
  -2  10   3        7.41       12.88      4.40 o 
  -1  10   3       94.77       75.38     12.49 o 
   0  10   3      149.85      134.47     10.75 o 
   1  10   3      675.83      659.04     17.43 o 
   2  10   3      466.67      452.15     17.62 o 
   3  10   3      129.25      121.67     10.15 o 
   4  10   3        0.42       12.54      5.04 o 
   5  10   3      207.08      219.77     24.26 o 
   6  10   3       66.39       66.93      8.38 o 
   7  10   3       71.57       59.89     11.87 o 
   8  10   3       54.77       46.11      9.70 o 
   9  10   3        0.22       11.14      5.80 o 
  -8  11   3       26.91       17.42      5.30 o 
  -7  11   3      291.18      244.76     16.25 o 
  -6  11   3       81.75       82.48     11.72 o 
  -5  11   3       23.26       17.29      5.66 o 
  -4  11   3      598.72      653.93     33.86 o 
  -3  11   3      193.10      202.33     28.47 o 
  -2  11   3       23.79       13.40      4.40 o 
  -1  11   3      652.00      671.78     14.94 o 
   0  11   3      176.92      176.95     11.96 o 
   1  11   3       57.07       43.39      8.13 o 
   2  11   3      158.38      157.63     24.68 o 
   3  11   3       52.28       36.30      9.78 o 
   4  11   3      144.50      124.35     14.48 o 
   5  11   3      328.72      367.42     13.29 o 
   6  11   3        3.05        5.01      4.41 o 
   7  11   3       40.26       29.54      9.18 o 
  -4  12   3        0.25       10.16      3.31 o 
  -3  12   3        1.13       12.91      4.22 o 
  -2  12   3        1.70        8.66      4.20 o 
  -1  12   3       60.11       54.80     10.79 o 
   0  12   3        0.10        8.65      4.55 o 
   1  12   3       45.48       44.60     10.63 o 
   2  12   3       94.51       91.22     16.82 o 
   3  12   3        3.10        7.81      5.22 o 
   4  12   3       10.92       16.38      7.90 o 
 -16   0   4       15.25       44.02     12.35 o 
 -15   0   4      378.00      319.96     35.20 o 
 -14   0   4      502.33      486.94     39.09 o 
 -13   0   4      135.41      166.83     33.87 o 
 -12   0   4       64.25       50.61     25.87 o 
 -11   0   4       31.33       25.24     13.63 o 
 -10   0   4     3108.49     3212.33     68.22 o 
  -9   0   4      292.62      297.09     13.90 o 
  -8   0   4     1987.47     2056.00     58.77 o 
  -7   0   4     3769.74     3716.79     62.64 o 
  -6   0   4       23.63       20.51      3.89 o 
  -5   0   4      863.10      853.45     11.97 o 
  -4   0   4     5769.46     5771.43     56.12 o 
  -3   0   4     1084.24     1161.25     34.82 o 
  -2   0   4     2601.41     2672.98     44.65 o 
  -1   0   4     4964.94     5008.38     36.01 o 
   0   0   4     1147.40     1129.60     13.95 o 
   1   0   4     2874.51     2918.79     50.24 o 
   2   0   4     1785.57     1711.44     16.80 o 
   3   0   4      475.76      493.28     28.13 o 
   4   0   4     4539.09     4650.78     38.87 o 
   5   0   4     3342.18     3354.31     42.51 o 
   6   0   4      185.77      174.66      7.59 o 
   7   0   4     1568.04     1453.89     25.27 o 
   8   0   4      763.35      740.25     26.56 o 
   9   0   4      467.86      430.28     15.49 o 
  10   0   4     2761.36     2732.99     59.26 o 
  11   0   4       12.46       12.19      4.04 o 
  12   0   4      537.19      526.85     21.02 o 
  13   0   4     1843.62     1888.92     72.49 o 
  14   0   4      253.85      274.16     18.66 o 
  15   0   4        8.01       13.26     10.20 o 
 -16   1   4       27.93       29.46      7.82 o 
 -15   1   4       20.07       13.94      5.04 o 
 -14   1   4      321.35      341.84     21.59 o 
 -13   1   4        2.06        5.22      4.88 o 
 -12   1   4       45.09       46.91      8.50 o 
 -11   1   4      238.88      215.44     15.27 o 
 -10   1   4      104.10      112.86     19.30 o 
  -9   1   4        3.11        1.87      3.92 o 
  -8   1   4        6.33        5.14      3.22 o 
  -7   1   4       10.95       17.82      1.95 o 
  -6   1   4        1.65        4.16      1.39 o 
  -5   1   4        8.23        9.20      2.13 o 
  -4   1   4      390.24      407.49      7.48 o 
  -3   1   4     1520.12     1644.95     11.81 o 
  -2   1   4      651.38      622.47      9.81 o 
  -1   1   4      606.33      620.68      9.23 o 
   0   1   4      144.80      135.86      5.79 o 
   1   1   4      278.71      292.66      5.91 o 
   2   1   4       85.30       91.15      8.10 o 
   3   1   4       28.90       32.57      3.26 o 
   4   1   4      636.24      672.73      7.99 o 
   5   1   4      119.42      120.45      5.70 o 
   6   1   4      268.66      279.17      7.47 o 
   7   1   4       97.06       94.13      9.15 o 
   8   1   4     1182.72     1224.62     12.20 o 
   9   1   4      635.31      624.98     12.97 o 
  10   1   4       70.85       71.27      7.43 o 
  11   1   4      234.58      228.27     10.53 o 
  12   1   4      130.69      102.72     12.04 o 
  13   1   4        8.62       15.87      3.38 o 
  14   1   4        1.53       14.50      4.61 o 
  15   1   4       54.38       53.78      7.77 o 
 -15   2   4      139.22      155.51     27.69 o 
 -14   2   4       12.14       18.63      5.61 o 
 -13   2   4     1511.24     1614.36     32.76 o 
 -12   2   4       59.30       60.67     10.97 o 
 -11   2   4       99.80      101.69     17.47 o 
 -10   2   4      589.47      607.77     14.22 o 
  -9   2   4       62.09       56.54      8.56 o 
  -8   2   4      122.96      129.94     27.83 o 
  -7   2   4      898.30      906.46     10.85 o 
  -6   2   4     1422.63     1412.07     16.27 o 
  -5   2   4      548.47      503.91      6.26 o 
  -4   2   4     4964.05     5102.50     29.07 o 
  -3   2   4     3017.79     3166.43     19.81 o 
  -2   2   4      787.66      761.97     10.80 o 
  -1   2   4     4192.82     4354.74     24.45 o 
   0   2   4     3371.85     3493.22     26.62 o 
   1   2   4     1722.83     1601.72     26.88 o 
   2   2   4     4802.37     4779.59     29.55 o 
   3   2   4       78.17      101.20      9.75 o 
   4   2   4     1242.15     1212.48     20.69 o 
   5   2   4     2286.14     2312.38     19.18 o 
   6   2   4     1526.94     1565.51     25.50 o 
   7   2   4     4457.24     4396.89     42.79 o 
   8   2   4     2308.16     2294.90     29.44 o 
   9   2   4      306.47      292.26     11.14 o 
  10   2   4      770.74      777.94     18.99 o 
  11   2   4      221.16      235.68     10.13 o 
  12   2   4      476.90      473.23     11.95 o 
  13   2   4     2240.22     2228.83     38.47 o 
  14   2   4      221.62      236.22     15.83 o 
  15   2   4      239.13      234.77     16.05 o 
 -15   3   4       59.28       56.11     17.91 o 
 -14   3   4       70.84       44.75     13.66 o 
 -13   3   4       87.50       56.22     16.23 o 
 -12   3   4       67.12       64.18     11.30 o 
 -11   3   4       22.18       22.63      5.02 o 
 -10   3   4        1.89        6.93      2.70 o 
  -9   3   4      469.19      464.62     12.13 o 
  -8   3   4      450.61      417.23     15.33 o 
  -7   3   4       95.02       95.89      3.99 o 
  -6   3   4       17.66       15.21      3.68 o 
  -5   3   4      308.57      296.65      8.03 o 
  -4   3   4       11.60       15.50      2.44 o 
  -3   3   4      917.40      958.84      9.66 o 
  -2   3   4       26.78       33.17      3.75 o 
  -1   3   4      188.93      189.34      4.94 o 
   0   3   4      883.07      867.04      9.78 o 
   1   3   4     1459.45     1525.60     11.02 o 
   2   3   4      631.31      629.46     14.10 o 
   3   3   4       65.88       78.52     10.42 o 
   4   3   4      113.55      125.40     10.96 o 
   5   3   4       48.96       54.01     11.21 o 
   6   3   4      315.79      329.03     11.93 o 
   7   3   4      334.66      314.29      8.05 o 
   8   3   4       78.99       60.63      9.78 o 
   9   3   4        0.02        7.97      2.84 o 
  10   3   4        9.04       11.80      3.59 o 
  11   3   4      198.34      193.02     15.53 o 
  12   3   4       89.89       90.09     11.70 o 
  13   3   4       29.92       24.01      6.98 o 
  14   3   4      182.30      193.81     20.16 o 
  15   3   4      182.41      196.24     24.08 o 
 -15   4   4        9.92       14.81      6.69 o 
 -14   4   4      116.00      105.69     28.29 o 
 -13   4   4      272.38      277.67     29.96 o 
 -12   4   4      381.60      428.75     43.98 o 
 -11   4   4      139.78      165.05     29.53 o 
 -10   4   4      603.62      635.08     17.77 o 
  -9   4   4       62.03       66.69      9.18 o 
  -8   4   4       11.23        8.92      3.18 o 
  -7   4   4     2366.13     2395.02     16.65 o 
  -6   4   4      222.79      217.81      4.88 o 
  -5   4   4     1343.72     1335.66     15.92 o 
  -4   4   4      712.32      621.17     13.03 o 
  -3   4   4      291.44      286.30      8.28 o 
  -2   4   4       10.19        9.43      2.01 o 
  -1   4   4     6299.73     6705.80     37.27 o 
   0   4   4      533.91      496.26      8.08 o 
   1   4   4      847.76      824.72      8.08 o 
   2   4   4     1693.45     1686.74     20.72 o 
   3   4   4       86.08       98.51     10.02 o 
   4   4   4     1745.61     1749.73     27.41 o 
   5   4   4     1985.60     1951.30     29.11 o 
   6   4   4     1232.48     1251.48     21.90 o 
   7   4   4       79.25      102.79     13.94 o 
   8   4   4      998.53     1032.69     24.24 o 
   9   4   4     1240.31     1264.76     27.85 o 
  10   4   4      440.28      424.25     12.85 o 
  11   4   4      156.47      154.08     19.99 o 
  12   4   4      207.30      184.79     18.90 o 
  13   4   4     1153.10     1207.84     27.85 o 
  14   4   4       66.37       51.03     12.18 o 
 -14   5   4       57.39       45.44     15.75 o 
 -13   5   4       62.84       46.99     16.94 o 
 -12   5   4        0.06        0.60      5.69 o 
 -11   5   4       82.08       63.80     12.44 o 
 -10   5   4      130.44      123.81     11.79 o 
  -9   5   4      389.57      410.09     20.22 o 
  -8   5   4      326.59      315.94     11.83 o 
  -7   5   4        0.41        5.29      3.94 o 
  -6   5   4      100.58       92.79      4.37 o 
  -5   5   4      260.92      223.52      8.44 o 
  -4   5   4      287.67      289.57      7.42 o 
  -3   5   4        9.23       11.68      2.32 o 
  -2   5   4     1031.63     1008.90     13.36 o 
  -1   5   4       65.66       66.83      6.35 o 
   0   5   4      160.61      188.43      5.50 o 
   1   5   4      958.02      940.40     13.85 o 
   2   5   4       64.77       64.30      7.65 o 
   3   5   4       26.61       20.65      4.46 o 
   4   5   4      325.57      297.75     14.75 o 
   5   5   4      364.62      389.38     11.79 o 
   6   5   4       12.88       20.50      5.00 o 
   7   5   4     1233.11     1208.63     41.94 o 
   8   5   4      906.57      888.72     21.64 o 
   9   5   4      639.31      618.55     19.63 o 
  10   5   4      155.65      169.23     14.00 o 
  11   5   4      295.87      319.87     16.95 o 
  12   5   4       19.42       10.23      5.66 o 
  13   5   4       54.27       50.68     10.27 o 
  14   5   4      165.33      118.17     22.05 o 
 -14   6   4       82.62       72.23     15.28 o 
 -13   6   4      120.30      155.61     20.71 o 
 -12   6   4       89.10       74.30     21.23 o 
 -11   6   4      278.89      284.68     22.23 o 
 -10   6   4      402.57      409.37     14.70 o 
  -9   6   4      474.45      460.53     14.57 o 
  -8   6   4       78.84       94.77     12.15 o 
  -7   6   4      501.43      525.16     19.10 o 
  -6   6   4      391.25      389.86     12.97 o 
  -5   6   4     1101.10     1111.32     36.56 o 
  -4   6   4     1480.02     1461.02     20.46 o 
  -3   6   4      513.61      509.24      7.08 o 
  -2   6   4      485.02      473.19      7.66 o 
  -1   6   4      427.76      382.23      7.28 o 
   0   6   4      978.03      956.68     12.67 o 
   1   6   4      420.96      414.04      8.42 o 
   2   6   4      341.54      328.05     10.71 o 
   3   6   4     1229.90     1248.46     28.17 o 
   4   6   4      260.26      256.05     14.50 o 
   5   6   4      813.97      844.80     16.84 o 
   6   6   4      106.21      112.57     14.70 o 
   7   6   4      568.59      584.02     18.39 o 
   8   6   4      178.00      245.57     26.74 o 
   9   6   4      530.04      496.83     21.22 o 
  10   6   4      332.95      389.19     18.53 o 
  11   6   4      103.75      107.58     14.91 o 
  12   6   4       66.61       66.30     10.47 o 
  13   6   4       85.71       72.35     12.71 o 
 -13   7   4      163.54      184.48     25.22 o 
 -12   7   4       17.32       15.40      7.68 o 
 -11   7   4       44.55       49.91     11.44 o 
 -10   7   4       15.75       15.16      4.36 o 
  -9   7   4       15.65       14.07      5.07 o 
  -8   7   4      344.46      330.18     14.78 o 
  -7   7   4      215.32      209.09      8.53 o 
  -6   7   4       90.09       96.22     13.19 o 
  -5   7   4       30.03       43.74      7.09 o 
  -4   7   4       85.49       94.97      8.71 o 
  -3   7   4        2.15        3.81      1.62 o 
  -2   7   4      288.99      287.65     14.27 o 
  -1   7   4       17.62       14.36      3.26 o 
   0   7   4      158.99      190.17     17.50 o 
   1   7   4       46.41       52.40      8.32 o 
   2   7   4      824.55      797.64     17.90 o 
   3   7   4       94.61       93.42      7.53 o 
   4   7   4      347.99      381.55     25.78 o 
   5   7   4      789.52      780.28     21.89 o 
   6   7   4      267.13      283.78     12.50 o 
   7   7   4        6.90        4.27      3.83 o 
   8   7   4      151.33      152.37     21.25 o 
   9   7   4        1.01        7.83      3.37 o 
  10   7   4      531.12      501.66     20.83 o 
  11   7   4      311.72      324.53     13.14 o 
  12   7   4      292.22      338.84     18.85 o 
 -12   8   4      209.70      196.44     37.89 o 
 -11   8   4      157.11      129.71     20.84 o 
 -10   8   4       20.30       18.86      6.37 o 
  -9   8   4       53.80       39.12     10.49 o 
  -8   8   4       83.97       69.34     11.25 o 
  -7   8   4       17.87       11.80      4.70 o 
  -6   8   4      270.29      280.74     12.25 o 
  -5   8   4      991.78     1023.61     19.04 o 
  -4   8   4       20.13       27.11      5.88 o 
  -3   8   4      252.10      270.38     11.67 o 
  -2   8   4      126.60      108.72     13.66 o 
  -1   8   4      348.35      342.24      9.96 o 
   0   8   4      183.52      193.90      9.26 o 
   1   8   4     1587.98     1564.18     21.89 o 
   2   8   4       87.74       78.62      7.78 o 
   3   8   4      892.51      893.22     19.04 o 
   4   8   4        9.50       15.89      3.19 o 
   5   8   4      320.49      359.16     14.08 o 
   6   8   4      501.81      485.10     15.75 o 
   7   8   4      463.20      440.38     18.13 o 
   8   8   4      635.22      643.76     18.45 o 
   9   8   4      413.64      410.89     15.51 o 
  10   8   4      103.27       88.29     15.37 o 
  11   8   4      127.22      107.43     20.46 o 
 -10   9   4        9.81       13.97      6.09 o 
  -9   9   4       23.98       36.90      7.11 o 
  -8   9   4       30.20       14.60      4.15 o 
  -7   9   4       68.12       62.55     11.39 o 
  -6   9   4      107.64       86.40     12.97 o 
  -5   9   4       39.01       25.93      5.97 o 
  -4   9   4       75.70       76.94      9.75 o 
  -3   9   4       81.11       72.62     11.08 o 
  -2   9   4      301.24      294.37     13.54 o 
  -1   9   4       22.19       19.89      4.75 o 
   0   9   4      114.66      113.51     15.34 o 
   1   9   4       50.34       58.36      9.99 o 
   2   9   4       39.77       38.18      6.32 o 
   3   9   4        4.63       10.19      5.28 o 
   4   9   4      132.56      142.82     12.31 o 
   5   9   4        3.07        7.71      3.69 o 
   6   9   4       46.35       28.42      6.07 o 
   7   9   4      177.33      192.54     12.86 o 
   8   9   4      273.12      254.94     17.04 o 
   9   9   4        3.97        6.81      4.28 o 
  10   9   4        4.40        8.92      3.89 o 
  -8  10   4      202.32      248.70     20.69 o 
  -7  10   4        0.58       12.35      4.11 o 
  -6  10   4      244.39      262.72     12.90 o 
  -5  10   4      127.07      126.00     18.62 o 
  -4  10   4      146.76      121.87     15.54 o 
  -3  10   4      314.06      312.44     15.05 o 
  -2  10   4      146.47      165.27     10.94 o 
  -1  10   4       50.48       57.40      7.90 o 
   0  10   4      479.09      476.58     19.77 o 
   1  10   4       31.61       19.79      9.88 o 
   2  10   4       41.50       50.91      8.22 o 
   3  10   4      326.78      374.36     22.17 o 
   4  10   4       52.80       57.10      8.87 o 
   5  10   4      225.16      183.76     21.25 o 
   6  10   4      342.30      333.65     14.80 o 
   7  10   4       52.23       44.91      7.24 o 
   8  10   4       33.78       27.46      6.26 o 
  -6  11   4        6.89       12.85      5.07 o 
  -5  11   4       22.00       24.72      5.35 o 
  -4  11   4       10.49        9.19      3.67 o 
  -3  11   4       31.39       31.28      6.61 o 
  -2  11   4       19.61       24.78      7.03 o 
  -1  11   4        1.39        7.16      4.56 o 
   0  11   4       19.81       13.39      5.39 o 
   1  11   4        0.03        4.95      5.22 o 
   2  11   4        1.18        3.74      3.43 o 
   3  11   4        6.45        8.02      6.86 o 
   4  11   4      105.82       91.31     15.66 o 
   5  11   4        4.60       14.01      5.49 o 
   6  11   4       13.97       12.45      3.44 o 
 -15   1   5      483.20      466.26     34.23 o 
 -14   1   5      172.49      161.91     25.57 o 
 -13   1   5      105.85       83.89     13.29 o 
 -12   1   5       80.99       63.14     15.63 o 
 -11   1   5      221.29      234.33     22.78 o 
 -10   1   5        1.23        6.48      2.98 o 
  -9   1   5     1540.63     1549.15     36.09 o 
  -8   1   5      261.93      258.81      9.37 o 
  -7   1   5        7.06        8.84      1.76 o 
  -6   1   5      193.89      190.68      8.62 o 
  -5   1   5      483.21      502.74     10.82 o 
  -4   1   5       12.93       20.48      4.72 o 
  -3   1   5     2176.36     2111.46     28.63 o 
  -2   1   5        5.90        9.55      2.79 o 
  -1   1   5      836.36      878.48     10.46 o 
   0   1   5     1151.32     1176.70     11.03 o 
   1   1   5      562.61      584.01     12.49 o 
   2   1   5      233.81      226.78      6.71 o 
   3   1   5      672.23      633.34     10.12 o 
   4   1   5      332.94      344.23      6.74 o 
   5   1   5      779.45      771.37      9.79 o 
   6   1   5      808.04      829.02     15.98 o 
   7   1   5      989.02      975.82     16.36 o 
   8   1   5      928.24      912.78     17.84 o 
   9   1   5      896.53      904.18     16.05 o 
  10   1   5       25.72       32.26      5.73 o 
  11   1   5      380.54      376.88     19.74 o 
  12   1   5      342.54      339.95     18.20 o 
  13   1   5        1.25        6.99      3.78 o 
  14   1   5      787.22      877.69     28.13 o 
 -14   2   5        7.61       10.97      6.99 o 
 -13   2   5       26.84       30.76      8.78 o 
 -12   2   5      148.72      164.09     11.49 o 
 -11   2   5      114.19       95.13     12.27 o 
 -10   2   5       13.16       21.45      5.85 o 
  -9   2   5       43.82       44.40      7.06 o 
  -8   2   5       10.11        9.34      3.92 o 
  -7   2   5      143.32      144.33      9.38 o 
  -6   2   5       81.24       73.27      6.76 o 
  -5   2   5      198.21      197.87      5.67 o 
  -4   2   5        6.79       10.46      2.99 o 
  -3   2   5      300.83      319.22      8.73 o 
  -2   2   5       39.90       57.98      7.49 o 
  -1   2   5       15.88       17.20      3.88 o 
   0   2   5       89.50       92.41      6.05 o 
   1   2   5        7.42        3.94      2.20 o 
   2   2   5      261.12      247.96      7.33 o 
   3   2   5      449.93      426.50     15.25 o 
   4   2   5       14.98       10.11      2.76 o 
   5   2   5       92.49       96.29     12.23 o 
   6   2   5      354.97      338.21      8.27 o 
   7   2   5       36.56       13.24      9.00 o 
   8   2   5     1133.67     1072.09     27.31 o 
   9   2   5       99.12      107.68     14.72 o 
  10   2   5      162.66      151.65     10.82 o 
  11   2   5       50.65       40.83      7.25 o 
  12   2   5        1.44        8.36      2.73 o 
  13   2   5       49.28       52.27      6.63 o 
  14   2   5      346.43      368.59     13.21 o 
 -14   3   5      634.31      647.19     25.50 o 
 -13   3   5       35.53       35.42      7.67 o 
 -12   3   5       37.39       36.90      7.22 o 
 -11   3   5       32.79       34.81      8.01 o 
 -10   3   5        3.10       13.24      3.87 o 
  -9   3   5      584.78      571.49     20.63 o 
  -8   3   5      120.50      114.71      8.50 o 
  -7   3   5       15.88       19.99      3.78 o 
  -6   3   5      138.39      141.20      6.73 o 
  -5   3   5      174.57      172.88     11.33 o 
  -4   3   5      104.44      111.15      8.05 o 
  -3   3   5      185.38      189.19      7.86 o 
  -2   3   5      276.23      299.20      9.02 o 
  -1   3   5      996.39      962.82     13.45 o 
   0   3   5      852.73      823.55     12.52 o 
   1   3   5       15.43       11.52      4.52 o 
   2   3   5       25.77       33.30      6.25 o 
   3   3   5     1694.71     1653.64     21.98 o 
   4   3   5       25.42       17.83      4.86 o 
   5   3   5     2921.43     3032.64     53.39 o 
   6   3   5     1329.60     1312.73     22.14 o 
   7   3   5        4.26       10.87      3.85 o 
   8   3   5     1085.90     1094.62     27.17 o 
   9   3   5      153.00      167.36     15.63 o 
  10   3   5       65.99       64.08      7.95 o 
  11   3   5     1186.83     1208.58     47.95 o 
  12   3   5      603.59      624.70     17.89 o 
  13   3   5        3.07        4.50      2.83 o 
  14   3   5      597.51      583.64     14.97 o 
 -14   4   5      132.74       88.37     22.79 o 
 -13   4   5       12.99       20.99      6.30 o 
 -12   4   5        1.57        9.34      4.50 o 
 -11   4   5      128.43      114.30     19.84 o 
 -10   4   5       34.17       37.19      6.68 o 
  -9   4   5        3.53        5.99      3.30 o 
  -8   4   5       88.58       88.47      9.03 o 
  -7   4   5       28.40       22.88      3.46 o 
  -6   4   5      140.91      137.17      8.36 o 
  -5   4   5      153.64      154.18      7.54 o 
  -4   4   5     1354.24     1304.34     22.60 o 
  -3   4   5       25.20       16.54      3.89 o 
  -2   4   5      119.31      133.34      7.59 o 
  -1   4   5      860.56      834.40     12.92 o 
   0   4   5      199.61      204.36      6.28 o 
   1   4   5       66.39       67.22      4.13 o 
   2   4   5     1476.39     1482.25     18.94 o 
   3   4   5        2.18        9.00      3.83 o 
   4   4   5       98.82      108.72     13.93 o 
   5   4   5        3.83       12.18      4.32 o 
   6   4   5       25.34       30.83      6.02 o 
   7   4   5       16.09       10.95      3.74 o 
   8   4   5      339.08      329.17     15.49 o 
   9   4   5      211.32      198.73     13.86 o 
  10   4   5        3.12       10.64      3.81 o 
  11   4   5       13.10       16.88      5.26 o 
  12   4   5      305.62      337.56     15.60 o 
  13   4   5      156.85      156.80     24.64 o 
 -13   5   5       15.93       22.14      6.83 o 
 -12   5   5       49.64       65.55     14.49 o 
 -11   5   5      248.20      260.81     23.80 o 
 -10   5   5      275.37      274.22     17.79 o 
  -9   5   5      331.33      359.27     12.53 o 
  -8   5   5      398.77      420.29     13.67 o 
  -7   5   5        2.28        4.97      2.82 o 
  -6   5   5       94.73       89.67      7.01 o 
  -5   5   5      553.00      505.46     16.83 o 
  -4   5   5     1702.86     1744.03     25.44 o 
  -3   5   5      555.77      547.40     11.02 o 
  -2   5   5       47.18       46.32      4.98 o 
  -1   5   5        1.39        4.75      2.08 o 
   0   5   5      267.72      274.54      9.67 o 
   1   5   5       55.44       52.28      6.95 o 
   2   5   5     1004.81     1017.61     21.34 o 
   3   5   5      748.56      780.91     18.63 o 
   4   5   5       66.69       64.61      8.19 o 
   5   5   5      168.39      178.49     15.00 o 
   6   5   5      110.58      102.75      9.76 o 
   7   5   5        1.64       11.82      3.62 o 
   8   5   5      496.38      513.70     17.72 o 
   9   5   5     1500.43     1482.40     32.00 o 
  10   5   5       12.61       10.39      6.62 o 
  11   5   5      165.38      192.25     16.34 o 
  12   5   5       42.15       37.48      8.29 o 
  13   5   5       21.64       19.20      5.99 o 
 -12   6   5        3.56       19.00      8.52 o 
 -11   6   5       17.56       15.13      5.54 o 
 -10   6   5       71.56       72.01     13.00 o 
  -9   6   5       30.16       30.35      7.67 o 
  -8   6   5      645.44      686.64     19.10 o 
  -7   6   5      299.43      290.82     10.38 o 
  -6   6   5       97.65      100.12     12.37 o 
  -5   6   5      298.91      291.53     10.19 o 
  -4   6   5      478.76      515.64     12.27 o 
  -3   6   5       33.22       36.46      5.13 o 
  -2   6   5      554.76      551.70     21.89 o 
  -1   6   5       15.89       15.90      3.72 o 
   0   6   5      150.71      127.87      7.29 o 
   1   6   5       84.32       93.65     14.65 o 
   2   6   5      839.69      874.23     22.22 o 
   3   6   5      281.21      270.20     18.29 o 
   4   6   5      219.28      239.14     10.17 o 
   5   6   5       95.92       95.46     11.71 o 
   6   6   5       13.53       14.67      4.87 o 
   7   6   5       37.93       20.55      6.35 o 
   8   6   5      150.23      170.12     17.41 o 
   9   6   5        0.07       11.10      3.29 o 
  10   6   5       46.01       50.49      7.45 o 
  11   6   5        7.24        8.70      4.81 o 
  12   6   5       60.46       49.08      8.20 o 
 -11   7   5       21.23       23.86     10.16 o 
 -10   7   5      299.92      260.86     18.31 o 
  -9   7   5       12.68       14.53      6.55 o 
  -8   7   5      233.51      231.02     17.31 o 
  -7   7   5        2.83        7.42      3.79 o 
  -6   7   5      262.50      297.41     14.18 o 
  -5   7   5      727.69      720.95     16.44 o 
  -4   7   5       27.73       25.14      6.99 o 
  -3   7   5       43.03       41.73      6.81 o 
  -2   7   5      232.54      233.66      8.55 o 
  -1   7   5      561.93      563.58     12.55 o 
   0   7   5       74.68       86.17      8.94 o 
   1   7   5      294.38      275.93     12.30 o 
   2   7   5      118.85      133.54     14.29 o 
   3   7   5      262.33      260.28     13.38 o 
   4   7   5      400.66      404.27     12.68 o 
   5   7   5      228.85      238.77     20.40 o 
   6   7   5      223.66      237.93     26.11 o 
   7   7   5      158.37      176.17     17.98 o 
   8   7   5       24.34       23.58      5.03 o 
   9   7   5      551.29      587.87     24.04 o 
  10   7   5      382.15      372.93     14.66 o 
  11   7   5       57.61       46.85     10.04 o 
 -10   8   5      124.22      147.20     30.75 o 
  -9   8   5       84.74       83.32     15.55 o 
  -8   8   5      128.49      124.60     19.75 o 
  -7   8   5       10.56        8.99      4.28 o 
  -6   8   5       12.54       17.34      5.10 o 
  -5   8   5        8.24       11.18      4.70 o 
  -4   8   5       86.66       62.64     10.04 o 
  -3   8   5       26.04       33.63      5.63 o 
  -2   8   5       66.62       50.78      7.92 o 
  -1   8   5      140.38      132.83     15.11 o 
   0   8   5       59.87       48.14      7.52 o 
   1   8   5      123.62      118.40     12.66 o 
   2   8   5      157.84      164.54     15.40 o 
   3   8   5       15.06       18.28      5.17 o 
   4   8   5        6.50        6.22      3.33 o 
   5   8   5      245.58      254.37     19.67 o 
   6   8   5      267.84      263.62     16.89 o 
   7   8   5       11.88       15.29      4.69 o 
   8   8   5      152.60      168.69     17.21 o 
   9   8   5       34.11       34.05      7.50 o 
  10   8   5       80.08       54.78      9.84 o 
  -9   9   5        6.88       10.95      4.47 o 
  -8   9   5       38.90       28.85      9.08 o 
  -7   9   5      148.20      131.99     19.90 o 
  -6   9   5       11.61       15.79      5.07 o 
  -5   9   5      212.77      201.30     17.40 o 
  -4   9   5      254.47      278.84     29.96 o 
  -3   9   5        4.24        9.17      3.26 o 
  -2   9   5      254.47      257.57     15.73 o 
  -1   9   5       66.85       70.29     15.20 o 
   0   9   5      262.33      286.49     16.86 o 
   1   9   5      361.97      409.45     23.62 o 
   2   9   5       16.32       22.04      7.29 o 
   3   9   5       82.70       80.86     12.40 o 
   4   9   5     1090.93     1069.35     30.10 o 
   5   9   5      130.02      149.13     14.69 o 
   6   9   5       13.74       12.49      7.74 o 
   7   9   5      206.48      220.23     18.66 o 
   8   9   5      111.73      115.80     19.77 o 
  -6  10   5        6.17       11.68      3.84 o 
  -5  10   5       12.53       11.26      4.55 o 
  -4  10   5       83.63       85.44     14.07 o 
  -3  10   5       87.25       72.28     13.65 o 
  -2  10   5       30.67       32.89      6.37 o 
  -1  10   5      154.19      158.71     17.57 o 
   0  10   5       91.81       64.92     11.54 o 
   1  10   5       37.23       32.92      7.75 o 
   2  10   5       75.70       59.46     13.96 o 
   3  10   5      111.52       96.78     19.14 o 
   4  10   5       12.35       16.18      5.81 o 
   5  10   5       47.77       37.81      9.15 o 
   6  10   5       25.60       24.77      5.76 o 
  -2  11   5      194.63      179.30     22.51 o 
  -1  11   5      172.14      169.67     19.25 o 
   0  11   5        4.07       12.03      4.98 o 
   1  11   5      257.78      261.39     26.03 o 
   2  11   5       79.38       56.15     14.38 o 
 -13   0   6      722.57      724.31     44.77 o 
 -12   0   6        1.29        5.54      3.83 o 
 -11   0   6      474.24      479.81     24.38 o 
 -10   0   6      183.06      182.63     12.38 o 
  -9   0   6      282.59      268.84     16.65 o 
  -8   0   6      848.26      869.12     30.59 o 
  -7   0   6      371.02      382.07     13.72 o 
  -6   0   6      179.81      169.43     15.91 o 
  -5   0   6     1219.68     1295.48     27.00 o 
  -4   0   6      461.05      441.41     16.85 o 
  -3   0   6       15.41       20.23      7.21 o 
  -2   0   6      503.35      549.85     18.82 o 
  -1   0   6      251.88      240.61     11.94 o 
   0   0   6      462.75      486.76     19.71 o 
   1   0   6     1925.27     1969.07     35.19 o 
   2   0   6      350.53      328.12     18.42 o 
   3   0   6       92.92       98.43     12.98 o 
   4   0   6       51.92       74.36      7.94 o 
   5   0   6       38.86       50.72      8.26 o 
   6   0   6        4.67        7.74      3.07 o 
   7   0   6     2694.50     2752.89     48.78 o 
   8   0   6      205.75      191.67     22.31 o 
   9   0   6      443.90      389.39     19.56 o 
  10   0   6      360.33      295.95     45.17 o 
  11   0   6       13.33       16.75      8.26 o 
  12   0   6      593.97      558.14     34.78 o 
  13   0   6      681.85      797.41     53.70 o 
 -13   1   6        3.25        7.01      4.59 o 
 -12   1   6       23.55       19.15      6.94 o 
 -11   1   6        8.57       15.74     10.22 o 
 -10   1   6       34.85       32.45      6.77 o 
  -9   1   6        3.58        7.65      3.82 o 
  -8   1   6      135.74      147.08     20.82 o 
  -7   1   6       42.57       31.15      6.62 o 
  -6   1   6      121.17      113.13      9.84 o 
  -5   1   6       64.71       73.47      7.19 o 
  -4   1   6      113.60      102.31     12.84 o 
  -3   1   6        5.19        7.46      2.62 o 
  -2   1   6       50.56       61.87      6.87 o 
  -1   1   6      164.83      173.10      7.50 o 
   0   1   6       51.68       69.64      8.50 o 
   1   1   6      183.00      183.23      8.88 o 
   2   1   6      187.15      177.48      7.90 o 
   3   1   6      116.54      119.33      7.79 o 
   4   1   6       47.43       52.41      6.99 o 
   5   1   6        8.29        9.50      2.70 o 
   6   1   6      143.19      127.82     10.86 o 
   7   1   6        0.02        6.13      3.79 o 
   8   1   6       60.03       44.79      8.04 o 
   9   1   6       16.76       10.90      4.54 o 
  10   1   6       15.23       14.34      6.29 o 
  11   1   6       18.38       17.78      6.71 o 
  12   1   6       84.76       79.57     12.92 o 
  13   1   6       38.12       53.50     19.11 o 
 -13   2   6       88.89       95.91     22.46 o 
 -12   2   6        0.55       11.94      4.84 o 
 -11   2   6      269.56      292.41     21.62 o 
 -10   2   6      271.90      268.77     18.26 o 
  -9   2   6       10.46       18.55      6.38 o 
  -8   2   6      373.49      411.68      9.68 o 
  -7   2   6      271.27      279.06     11.49 o 
  -6   2   6       64.12       56.65      7.83 o 
  -5   2   6     1602.63     1633.26     29.82 o 
  -4   2   6       13.03       24.80      3.82 o 
  -3   2   6       72.23       66.24      8.06 o 
  -2   2   6      938.26      974.43     15.05 o 
  -1   2   6      598.71      597.21     24.58 o 
   0   2   6        3.02        7.48      2.38 o 
   1   2   6     1414.71     1414.94     20.55 o 
   2   2   6       38.28       41.79      5.05 o 
   3   2   6       75.71       81.69      8.92 o 
   4   2   6     1370.48     1349.23     28.72 o 
   5   2   6      287.77      307.13     23.73 o 
   6   2   6      544.91      566.17     15.15 o 
   7   2   6      137.32      138.06     14.76 o 
   8   2   6       21.69       30.03      7.27 o 
   9   2   6      342.65      360.89     14.67 o 
  10   2   6      497.72      490.27     17.35 o 
  11   2   6       31.91       31.45      7.51 o 
  12   2   6      464.57      483.37     30.52 o 
  13   2   6      171.88      151.04     21.52 o 
 -13   3   6       36.37       22.26      7.32 o 
 -12   3   6       21.06       10.46      7.21 o 
 -11   3   6        6.26        8.77      5.91 o 
 -10   3   6      186.94      217.69     30.39 o 
  -9   3   6       23.55       30.17      7.31 o 
  -8   3   6       27.49       34.54      5.73 o 
  -7   3   6        2.97        5.07      2.41 o 
  -6   3   6        3.26        3.78      1.99 o 
  -5   3   6      376.93      387.90     12.70 o 
  -4   3   6      743.71      730.17     15.65 o 
  -3   3   6       57.38       69.52      6.79 o 
  -2   3   6      188.27      210.56     10.26 o 
  -1   3   6       25.52       25.90      3.55 o 
   0   3   6      294.94      299.68     10.13 o 
   1   3   6        3.89        9.78      3.65 o 
   2   3   6       14.13       12.09      3.61 o 
   3   3   6        1.53       10.84      3.66 o 
   4   3   6      117.95      133.94     15.03 o 
   5   3   6      471.03      429.56     14.77 o 
   6   3   6      697.78      744.27     18.81 o 
   7   3   6       13.67       14.67      4.93 o 
   8   3   6        0.82       11.34      3.41 o 
   9   3   6        2.35       10.24      3.37 o 
  10   3   6       79.30       65.63     12.61 o 
  11   3   6       28.40       25.13      5.95 o 
  12   3   6       30.92       32.37      9.47 o 
 -12   4   6      117.71      108.14     16.05 o 
 -11   4   6      244.74      283.68     34.09 o 
 -10   4   6      278.39      316.97     18.50 o 
  -9   4   6        7.94       10.30      4.64 o 
  -8   4   6      433.55      436.91     31.91 o 
  -7   4   6       82.92       68.09      9.79 o 
  -6   4   6       83.26       79.01     10.08 o 
  -5   4   6     1578.74     1682.43     23.05 o 
  -4   4   6      379.34      376.18     11.43 o 
  -3   4   6      388.86      350.81     14.87 o 
  -2   4   6      449.12      462.69     13.21 o 
  -1   4   6      668.79      627.47     14.71 o 
   0   4   6      347.16      353.81      9.75 o 
   1   4   6      864.18      895.52     19.98 o 
   2   4   6       71.86       78.91     11.00 o 
   3   4   6       26.85       20.27      5.08 o 
   4   4   6      306.93      346.48     13.89 o 
   5   4   6      625.10      579.96     29.52 o 
   6   4   6       12.33       15.45      5.10 o 
   7   4   6      395.54      388.95     16.54 o 
   8   4   6       86.35       78.45     10.65 o 
   9   4   6      258.03      297.52     15.07 o 
  10   4   6      102.87      102.73     14.68 o 
  11   4   6        1.07       13.91      3.81 o 
  12   4   6      247.42      237.89     15.06 o 
 -12   5   6       61.33       36.50      9.97 o 
 -11   5   6       26.64       22.89      9.26 o 
 -10   5   6      396.93      383.24     24.37 o 
  -9   5   6       18.35       13.35      7.01 o 
  -8   5   6        4.17        7.94      3.51 o 
  -7   5   6        2.49       11.11      3.48 o 
  -6   5   6      209.79      191.69     10.28 o 
  -5   5   6       99.03      111.65      8.39 o 
  -4   5   6      149.02      155.01     11.98 o 
  -3   5   6       43.42       33.70      5.72 o 
  -2   5   6       28.12       31.45      5.01 o 
  -1   5   6       27.49       31.31      5.02 o 
   0   5   6      361.94      365.66     16.52 o 
   1   5   6        1.95        9.49      3.92 o 
   2   5   6      391.76      381.44     13.94 o 
   3   5   6      131.95      125.75     12.74 o 
   4   5   6      408.37      431.58     15.31 o 
   5   5   6        8.11       12.61      4.76 o 
   6   5   6      238.76      246.01     18.80 o 
   7   5   6      368.57      388.15     23.54 o 
   8   5   6       17.96       14.31      4.88 o 
   9   5   6       16.53       16.28      6.46 o 
  10   5   6      370.22      370.38     19.87 o 
  11   5   6       66.52       80.79     14.81 o 
 -11   6   6      253.65      264.05     29.88 o 
 -10   6   6      267.86      261.11     23.68 o 
  -9   6   6       59.56       53.83     12.89 o 
  -8   6   6       61.71       64.15     11.78 o 
  -7   6   6      127.91       98.71     16.80 o 
  -6   6   6      652.85      613.54     15.44 o 
  -5   6   6      451.49      483.55     14.92 o 
  -4   6   6      473.75      509.20     15.52 o 
  -3   6   6       43.22       40.10      6.98 o 
  -2   6   6       14.72       12.99      3.20 o 
  -1   6   6      200.45      180.76     21.25 o 
   0   6   6      324.44      285.65     15.00 o 
   1   6   6      325.40      343.23     17.18 o 
   2   6   6      283.39      275.51     13.91 o 
   3   6   6        3.40        8.20      4.38 o 
   4   6   6      386.87      375.55     18.71 o 
   5   6   6       63.23       61.65      8.76 o 
   6   6   6      219.33      219.17     18.91 o 
   7   6   6        7.29       12.60      4.30 o 
   8   6   6      621.89      595.43     20.63 o 
   9   6   6       53.12       50.59      9.24 o 
  10   6   6       77.92       86.30     14.52 o 
 -10   7   6       26.21       25.35      7.92 o 
  -9   7   6       27.51       38.93      7.38 o 
  -8   7   6       59.39       30.67     11.38 o 
  -7   7   6       29.33       48.30     10.21 o 
  -6   7   6       42.56       36.03      7.66 o 
  -5   7   6       49.13       29.71      7.35 o 
  -4   7   6      442.74      462.96     19.66 o 
  -3   7   6       56.25       55.06      9.03 o 
  -2   7   6       56.51       51.61     10.10 o 
  -1   7   6       21.04       43.96      7.21 o 
   0   7   6        0.47       13.50      4.04 o 
   1   7   6      439.56      446.07     21.90 o 
   2   7   6      257.68      281.90     18.16 o 
   3   7   6      216.53      227.24     12.72 o 
   4   7   6       47.34       49.09      9.43 o 
   5   7   6       41.49       41.35      9.71 o 
   6   7   6      141.12      122.57     19.14 o 
   7   7   6       99.61      100.79     11.72 o 
   8   7   6       38.79       39.17      9.68 o 
   9   7   6      292.87      278.16     15.35 o 
  -8   8   6        3.44       12.23      3.33 o 
  -7   8   6       28.93       28.67      5.83 o 
  -6   8   6      208.40      213.62     24.75 o 
  -5   8   6        7.97       10.38      3.78 o 
  -4   8   6      389.21      410.39     23.10 o 
  -3   8   6       54.28       47.66      7.29 o 
  -2   8   6      172.63      184.45     19.26 o 
  -1   8   6       17.28       19.54      4.19 o 
   0   8   6      512.50      530.55     17.21 o 
   1   8   6        6.64        7.19      3.56 o 
   2   8   6      645.60      658.74     14.45 o 
   3   8   6      310.03      307.86     18.76 o 
   4   8   6      160.61      154.22     19.20 o 
   5   8   6      387.30      377.06     21.89 o 
   6   8   6       25.51       18.17      6.91 o 
   7   8   6      136.01      128.47     15.38 o 
   8   8   6      191.86      230.13     19.74 o 
  -6   9   6        9.23        9.41      5.55 o 
  -5   9   6       18.35       20.48      7.23 o 
  -4   9   6       22.02       17.05      4.87 o 
  -3   9   6        4.47       13.41      4.27 o 
  -2   9   6        6.06       12.06      5.68 o 
  -1   9   6       90.90       97.78     15.59 o 
   0   9   6       75.26       64.01     11.65 o 
   1   9   6        2.89       11.87      6.68 o 
   2   9   6        8.67       15.96      4.66 o 
   3   9   6       62.89       52.37      9.52 o 
   4   9   6       19.68       12.23      4.49 o 
   5   9   6       94.33       87.28     15.48 o 
  -2  10   6        0.44       23.01     11.09 o 
  -1  10   6      259.70      208.17     23.72 o 
   0  10   6      197.57      165.63     25.53 o 
   1  10   6       10.31        8.25      5.19 o 
 -11   1   7        9.25       10.21      3.94 o 
 -10   1   7      667.22      714.72     17.75 o 
  -9   1   7      787.17      806.70     25.70 o 
  -8   1   7      195.29      198.50     11.60 o 
  -7   1   7      189.34      229.64     14.63 o 
  -6   1   7      550.51      562.64     12.06 o 
  -5   1   7       34.81       33.64      4.79 o 
  -4   1   7     1425.05     1479.56     25.38 o 
  -3   1   7      182.15      167.39      9.41 o 
  -2   1   7      308.37      311.70      9.84 o 
  -1   1   7     2220.15     2297.16     31.47 o 
   0   1   7      184.39      191.28      8.50 o 
   1   1   7       17.53       12.84      3.55 o 
   2   1   7      517.40      492.86     16.97 o 
   3   1   7      253.73      261.76     19.95 o 
   4   1   7      196.43      200.93     13.79 o 
   5   1   7     2703.12     2822.39     33.30 o 
   6   1   7       29.93       30.62      6.92 o 
   7   1   7       15.18       16.73      6.54 o 
   8   1   7      543.62      488.45     18.25 o 
   9   1   7       33.95       30.24      7.14 o 
  10   1   7      284.75      308.04     22.89 o 
  11   1   7      773.12      852.86     21.14 o 
 -11   2   7       10.48       11.11      4.14 o 
 -10   2   7        2.63        6.99      3.57 o 
  -9   2   7        0.09        4.05      3.59 o 
  -8   2   7        7.38        9.16      4.10 o 
  -7   2   7        3.82        9.53      3.51 o 
  -6   2   7        0.01        9.22      2.77 o 
  -5   2   7        5.75        6.24      2.52 o 
  -4   2   7       17.15       18.81      4.55 o 
  -3   2   7       53.96       47.46      6.68 o 
  -2   2   7        3.43        5.36      3.53 o 
  -1   2   7        0.46        8.11      3.21 o 
   0   2   7      210.08      211.54      8.87 o 
   1   2   7       70.88       54.04     11.20 o 
   2   2   7      111.15      117.86     14.28 o 
   3   2   7        4.62       11.41      5.16 o 
   4   2   7       54.48       52.10      8.09 o 
   5   2   7       18.79       21.27      5.02 o 
   6   2   7      162.80      155.30     14.92 o 
   7   2   7      101.26       84.51     13.41 o 
   8   2   7        1.55        8.34      5.08 o 
   9   2   7      177.80      180.70     26.71 o 
  10   2   7        4.94       12.49      5.40 o 
  11   2   7       40.05       31.74     12.62 o 
 -11   3   7        3.99       12.87      5.51 o 
 -10   3   7      134.87      124.85     34.82 o 
  -9   3   7      328.94      334.86     32.05 o 
  -8   3   7      178.09      166.11     30.80 o 
  -7   3   7      226.61      228.27     15.45 o 
  -6   3   7      128.13      128.10     11.76 o 
  -5   3   7      134.66      130.14      7.55 o 
  -4   3   7      325.34      330.66     14.35 o 
  -3   3   7      740.29      745.44     13.06 o 
  -2   3   7      350.76      312.64     11.80 o 
  -1   3   7      763.25      777.47     14.40 o 
   0   3   7      442.81      411.93     16.35 o 
   1   3   7      166.13      178.63     17.08 o 
   2   3   7     1341.67     1463.72     24.71 o 
   3   3   7      124.26      122.27     13.82 o 
   4   3   7     1509.47     1502.16     30.90 o 
   5   3   7     1054.99     1142.19     28.85 o 
   6   3   7        2.76        5.29      3.05 o 
   7   3   7      397.06      442.93     15.77 o 
   8   3   7      858.65      884.94     25.72 o 
   9   3   7      234.08      248.80     34.28 o 
  10   3   7      125.24      104.03     19.33 o 
 -10   4   7       11.02        5.36      6.03 o 
  -9   4   7       84.18       81.64     22.45 o 
  -8   4   7        2.79        5.12      4.04 o 
  -7   4   7      547.52      519.28     36.14 o 
  -6   4   7       66.08       49.62      9.24 o 
  -5   4   7       48.42       34.12      4.72 o 
  -4   4   7        0.50        7.00      2.39 o 
  -3   4   7      144.00      133.88     10.76 o 
  -2   4   7       88.90       82.60     14.22 o 
  -1   4   7      264.83      257.15     17.41 o 
   0   4   7        8.38        9.82      4.26 o 
   1   4   7      121.99      128.52     12.27 o 
   2   4   7       13.85       16.55      5.61 o 
   3   4   7      163.77      135.90     16.02 o 
   4   4   7       47.39       31.01      9.14 o 
   5   4   7       11.92       16.31      5.14 o 
   6   4   7       27.54       24.88      6.39 o 
   7   4   7      266.62      263.58     22.96 o 
   8   4   7      340.83      329.08     13.67 o 
   9   4   7      128.08      101.71     16.31 o 
  10   4   7        0.39        9.78      4.45 o 
  -9   5   7      618.16      640.46     53.45 o 
  -8   5   7      138.08      139.93     19.86 o 
  -7   5   7      134.12      136.26     16.02 o 
  -6   5   7      153.05      187.24     12.97 o 
  -5   5   7      414.42      395.50     16.31 o 
  -4   5   7      247.75      244.01     21.48 o 
  -3   5   7      133.42      135.52     15.60 o 
  -2   5   7      354.10      348.85     14.66 o 
  -1   5   7      408.37      424.71     24.31 o 
   0   5   7       78.63       81.82     15.20 o 
   1   5   7       33.04       32.05      6.37 o 
   2   5   7      331.58      347.93     18.74 o 
   3   5   7      164.34      173.89     20.01 o 
   4   5   7      267.52      244.06     17.84 o 
   5   5   7      191.72      231.18     14.95 o 
   6   5   7       33.60       40.42      6.98 o 
   7   5   7       43.27       30.73      7.67 o 
   8   5   7      457.86      469.09     17.77 o 
   9   5   7       25.50       29.09      7.38 o 
  -8   6   7        3.86        8.96      4.64 o 
  -7   6   7       21.28       17.44      6.46 o 
  -6   6   7      510.16      486.01     16.49 o 
  -5   6   7       53.37       34.91      8.63 o 
  -4   6   7      150.93      152.92     16.31 o 
  -3   6   7       61.73       42.68      9.43 o 
  -2   6   7       93.19       69.94     12.09 o 
  -1   6   7       33.42       26.41      8.61 o 
   0   6   7      497.31      513.35     16.86 o 
   1   6   7       91.83      107.76     14.85 o 
   2   6   7       14.88       14.49      5.38 o 
   3   6   7       34.90       31.87      7.61 o 
   4   6   7       26.16       27.58      6.06 o 
   5   6   7       63.08       49.70     10.18 o 
   6   6   7      116.20      121.69     13.76 o 
   7   6   7       53.73       52.25      7.20 o 
   8   6   7       18.29       14.00      4.02 o 
  -7   7   7       55.08       53.62     14.59 o 
  -6   7   7      164.43      145.95     31.61 o 
  -5   7   7      312.91      325.00     16.93 o 
  -4   7   7      229.97      227.25     15.98 o 
  -3   7   7       67.32       68.88     13.16 o 
  -2   7   7       13.58       12.47      5.18 o 
  -1   7   7      129.73      132.96     22.73 o 
   0   7   7      291.36      266.23     21.11 o 
   1   7   7      347.95      318.69     26.61 o 
   2   7   7      137.45      152.96     14.18 o 
   3   7   7      230.94      205.28     21.03 o 
   4   7   7       48.67       56.51     10.38 o 
   5   7   7      175.20      156.96     24.34 o 
   6   7   7      197.21      178.62     18.53 o 
  -5   8   7        2.16        9.08      4.69 o 
  -4   8   7       55.29       36.02      9.96 o 
  -3   8   7       93.64       93.64     16.41 o 
  -2   8   7       19.82       26.07      8.18 o 
  -1   8   7        4.36        4.98      4.14 o 
   0   8   7      131.35       86.99     21.34 o 
   1   8   7       20.79       22.31      4.30 o 
   2   8   7       58.36       45.97     11.47 o 
   3   8   7      118.39      128.11     17.85 o 
   4   8   7       18.21       13.76      4.23 o 
  -9   0   8       53.97       37.57     13.84 o 
  -8   0   8      155.72      119.58     25.24 o 
  -7   0   8       11.35        2.19      4.98 o 
  -6   0   8      228.18      219.33     25.70 o 
  -5   0   8      373.88      351.38     27.98 o 
  -4   0   8        1.58       12.92      4.99 o 
  -3   0   8      133.83      133.97     16.00 o 
  -2   0   8      427.46      443.44     22.51 o 
  -1   0   8       10.42       15.48      5.68 o 
   0   0   8      464.49      473.24     16.42 o 
   1   0   8       15.51       23.11      7.39 o 
   2   0   8      122.50      114.90     29.10 o 
   3   0   8      251.42      279.43     45.25 o 
   4   0   8      187.83      199.44     20.30 o 
   5   0   8        7.80       19.31     11.72 o 
   6   0   8      429.76      490.12     38.66 o 
   7   0   8        3.72        4.73      7.18 o 
   8   0   8      563.06      621.12     28.32 o 
  -9   1   8        5.60        7.03      3.95 o 
  -8   1   8       19.08       12.81      5.49 o 
  -7   1   8        0.77        8.38      2.52 o 
  -6   1   8        1.57        6.39      3.46 o 
  -5   1   8       16.05       13.51      3.16 o 
  -4   1   8        2.40        5.85      2.82 o 
  -3   1   8        8.47        8.77      3.20 o 
  -2   1   8      207.43      200.90     12.09 o 
  -1   1   8        9.53        8.49      3.18 o 
   0   1   8       21.32       18.05      4.95 o 
   1   1   8        0.24       11.55      4.15 o 
   2   1   8       13.21        9.97      5.55 o 
   3   1   8       38.56       31.21      7.32 o 
   4   1   8      108.25      108.62     19.61 o 
   5   1   8       62.26       40.95      7.72 o 
   6   1   8      256.18      240.73     29.97 o 
   7   1   8       30.80       24.66      9.29 o 
   8   1   8      218.43      246.99     24.02 o 
  -9   2   8      123.51       94.89     16.98 o 
  -8   2   8      244.66      221.32     27.42 o 
  -7   2   8       12.46        9.94      4.00 o 
  -6   2   8      105.81      104.23     10.57 o 
  -5   2   8      357.46      356.14     13.91 o 
  -4   2   8       11.24       11.69      2.98 o 
  -3   2   8      170.04      162.23     12.86 o 
  -2   2   8      328.80      317.61     14.46 o 
  -1   2   8      100.95       83.20     12.84 o 
   0   2   8      752.06      735.80     19.30 o 
   1   2   8      214.63      197.86     12.02 o 
   2   2   8       21.55       26.14      6.11 o 
   3   2   8      352.79      346.20     15.79 o 
   4   2   8      536.36      506.94     22.91 o 
   5   2   8      175.22      187.27     23.39 o 
   6   2   8      635.39      661.20     18.53 o 
   7   2   8       55.57       50.50     12.31 o 
   8   2   8      218.89      262.24     24.32 o 
  -8   3   8       44.48       22.28      9.18 o 
  -7   3   8        2.36       11.17      5.29 o 
  -6   3   8      118.23       93.12     12.45 o 
  -5   3   8      198.89      186.27     13.13 o 
  -4   3   8       46.08       34.65      6.46 o 
  -3   3   8       55.44       50.78      8.12 o 
  -2   3   8        6.12        8.03      3.90 o 
  -1   3   8       59.90       63.05      8.81 o 
   0   3   8       51.35       35.86      7.46 o 
   1   3   8        4.99       11.39      4.30 o 
   2   3   8        0.01       12.27      3.39 o 
   3   3   8       42.14       46.07     10.14 o 
   4   3   8      253.83      226.32     11.01 o 
   5   3   8      299.69      302.40     21.05 o 
   6   3   8        5.73       11.48      5.83 o 
   7   3   8        0.37        9.61      5.15 o 
  -7   4   8       87.14       79.78     25.31 o 
  -6   4   8      373.04      353.64     37.63 o 
  -5   4   8      375.72      349.27     20.75 o 
  -4   4   8       60.84       37.51      6.92 o 
  -3   4   8       18.73       19.11      4.67 o 
  -2   4   8      171.39      179.39     11.86 o 
  -1   4   8       30.86       20.98      5.45 o 
   0   4   8      301.37      330.83     14.94 o 
   1   4   8      508.45      496.38     14.55 o 
   2   4   8       19.65       16.29      5.59 o 
   3   4   8      297.33      317.56     14.04 o 
   4   4   8      112.65       96.62     12.57 o 
   5   4   8       97.43       88.03     10.73 o 
   6   4   8      292.16      331.32     17.92 o 
   7   4   8      147.90       93.55     20.57 o 
  -6   5   8       75.37       64.40     18.36 o 
  -5   5   8        6.07       10.78      5.16 o 
  -4   5   8       22.91       21.57      5.91 o 
  -3   5   8       16.89       17.64      7.08 o 
  -2   5   8        0.79       10.26      3.78 o 
  -1   5   8      166.63      158.80     14.22 o 
   0   5   8      118.04      132.67     15.43 o 
   1   5   8      108.37       86.48     12.89 o 
   2   5   8      132.66      130.33     14.81 o 
   3   5   8       89.18       74.23     12.80 o 
   4   5   8        0.02       12.31      4.02 o 
   5   5   8      137.07      122.31     20.81 o 
  -4   6   8       11.77       12.82      6.83 o 
  -3   6   8       11.99       20.80      9.25 o 
  -2   6   8        5.18       14.85      5.37 o 
  -1   6   8       62.99       42.11      9.98 o 
   0   6   8      182.01      131.68     26.36 o 
   1   6   8      269.43      280.14     18.52 o 
   2   6   8        9.74        9.69      4.76 o 
   3   6   8       43.58       47.08      8.67 o 
  -4   1   9       74.83       60.38     12.29 o 
  -3   1   9       10.91        7.91      3.26 o 
  -2   1   9      170.96      172.98     14.39 o 
  -1   1   9      151.68      147.05     17.68 o 
   0   1   9        9.97       10.11      4.15 o 
   1   1   9       56.57       50.77      8.61 o 
   2   1   9       37.57       22.23      5.07 o 
   3   1   9       83.28       66.68     14.38 o 
   4   1   9      422.39      450.82     21.65 o 
  -4   2   9       56.61       42.30     10.50 o 
  -3   2   9       63.94       48.49      7.95 o 
  -2   2   9       31.25       26.93      5.87 o 
  -1   2   9        2.77       10.76      3.96 o 
   0   2   9       56.31       32.37      9.14 o 
   1   2   9       24.93       18.14      5.48 o 
   2   2   9        2.26        8.73      3.93 o 
   3   2   9       30.29       14.24      5.54 o 
  -2   3   9      181.67      164.45     13.97 o 
  -1   3   9      148.01      158.17     22.52 o 
   0   3   9        1.10        9.21      4.00 o 
   1   3   9      120.10      119.89     15.91 o 
   2   3   9        6.24       11.52      5.23 o 
                                                 
